# Supplementary material for: A Systems Biology Approach to Characterize the Regulatory Networks Leading to Trabectedin Resistance in an In Vitro Model of Myxoid Liposarcoma
Source: PLoS One. 2012 Apr 16;7(4):e35423. doi: 10.1371/journal.pone.0035423 (PMC3327679; doi:10.1371/journal.pone.0035423)
Supplement: Table S1 — Complete list of probes identifying differentially expressed genes. (XLSX) [file pone.0035423.s002.xlsx]

## Sheet: Sheet1
ProbeName	SystematicName	GeneName	logFC	P.Value	adj.P.Val	Description
A_23_P137173	NM_021992	TMSL8	7.94202	0.000653797	0.00164053	Homo sapiens thymosin-like 8 (TMSL8), mRNA [NM_021992]
A_23_P255345	NM_004666	VNN1	7.61821	0.000750514	0.0018132	Homo sapiens vanin 1 (VNN1), mRNA [NM_004666]
A_23_P32414	NM_016542	RP6-213H19.1	7.53147	0.000291195	0.000951588	Homo sapiens Mst3 and SOK1-related kinase (MASK), mRNA [NM_016542]
A_32_P204676	NM_001444	FABP5	7.2106	0.00113795	0.00247343	Homo sapiens fatty acid binding protein 5 (psoriasis-associated) (FABP5), mRNA [NM_001444]
A_23_P64129	NM_006410	HTATIP2	6.98595	0.000349644	0.00107239	Homo sapiens HIV-1 Tat interactive protein 2, 30kDa (HTATIP2), mRNA [NM_006410]
A_23_P254831	NM_002364	MAGEB2	6.91349	0.000337656	0.00104779	Homo sapiens melanoma antigen family B, 2 (MAGEB2), mRNA [NM_002364]
A_24_P673063	NM_001444	FABP5	6.63626	0.000279735	0.000925702	Homo sapiens fatty acid binding protein 5 (psoriasis-associated) (FABP5), mRNA [NM_001444]
A_23_P59877	NM_001444	FABP5	6.53548	0.000589177	0.00152849	Homo sapiens fatty acid binding protein 5 (psoriasis-associated) (FABP5), mRNA [NM_001444]
A_24_P337700	NM_004666	VNN1	6.51673	0.00106321	0.0023462	Homo sapiens vanin 1 (VNN1), mRNA [NM_004666]
A_23_P11644	NM_006945	SPRR2D	6.5095	3.5381e-08	0.000264089	Homo sapiens small proline-rich protein 2D (SPRR2D), mRNA [NM_006945]
A_23_P148568	NM_017809	NXF2	6.4837	0.00143965	0.00295864	Homo sapiens nuclear RNA export factor 2 (NXF2), transcript variant 1, mRNA [NM_017809]
A_23_P363426	NM_032102	SRP46	6.3124	0.00114924	0.00248953	Homo sapiens Splicing factor, arginine/serine-rich, 46kD (SRP46), mRNA [NM_032102]
A_23_P110204	NM_002994	CXCL5	6.29688	3.86339e-06	0.000264089	Homo sapiens chemokine (C-X-C motif) ligand 5 (CXCL5), mRNA [NM_002994]
A_24_P827037	NM_130830	LRRC15	6.15089	0.000174951	0.000697577	Homo sapiens leucine rich repeat containing 15 (LRRC15), mRNA [NM_130830]
A_23_P204847	NM_002298	LCP1	6.01915	2.79298e-05	0.000314945	Homo sapiens lymphocyte cytosolic protein 1 (L-plastin) (LCP1), transcript variant 5, mRNA [NM_002298]
A_23_P126089	M21539	SPRR2C	5.99817	1.663e-05	0.000276057	Human small proline rich protein (sprII) mRNA, clone 1292. [M21539]
A_23_P350005	NM_173553	FLJ25801	5.88099	0.000601671	0.00154904	Homo sapiens hypothetical protein FLJ25801 (FLJ25801), mRNA [NM_173553]
A_23_P85188	NM_022838	ARMCX5	5.79552	0.00143243	0.00294935	Homo sapiens armadillo repeat containing, X-linked 5 (ARMCX5), mRNA [NM_022838]
A_23_P202427	NM_025130	HKDC1	5.73623	8.87676e-05	0.000483857	Homo sapiens hexokinase domain containing 1 (HKDC1), mRNA [NM_025130]
A_23_P114353	NM_032946	NXF5	5.73567	0.00163639	0.00326109	Homo sapiens nuclear RNA export factor 5 (NXF5), transcript variant 1, mRNA [NM_032946]
A_23_P259071	NM_001657	AREG	5.65315	3.33933e-07	0.000264089	Homo sapiens amphiregulin (schwannoma-derived growth factor) (AREG), mRNA [NM_001657]
A_23_P217319	NM_004114	FGF13	5.61148	0.0018011	0.00351181	Homo sapiens fibroblast growth factor 13 (FGF13), transcript variant 1A, mRNA [NM_004114]
A_23_P202860	NM_024514	CYP2R1	5.58536	0.000462375	0.00128856	Homo sapiens cytochrome P450, family 2, subfamily R, polypeptide 1 (CYP2R1), mRNA [NM_024514]
A_24_P77432	NM_133631	ROBO1	5.5844	0.000971383	0.00219234	Homo sapiens roundabout, axon guidance receptor, homolog 1 (Drosophila) (ROBO1), transcript variant 2, mRNA [NM_133631]
A_23_P57784	NM_021101	CLDN1	5.57499	0.00103545	0.00229995	Homo sapiens claudin 1 (CLDN1), mRNA [NM_021101]
A_23_P306203	NM_030754	SAA2	5.51425	0.000147191	0.000630957	Homo sapiens serum amyloid A2 (SAA2), mRNA [NM_030754]
A_23_P93602	NM_001010905	LOC389429	5.47911	1.41064e-07	0.000264089	Homo sapiens hypothetical LOC389429 (LOC389429), mRNA [NM_001010905]
A_23_P148297	NM_003022	SH3BGRL	5.44594	0.00114781	0.00248721	Homo sapiens SH3 domain binding glutamic acid-rich protein like (SH3BGRL), mRNA [NM_003022]
A_23_P169437	NM_005564	LCN2	5.43279	3.21135e-05	0.000324527	Homo sapiens lipocalin 2 (oncogene 24p3) (LCN2), mRNA [NM_005564]
A_23_P93599	NM_001010905	LOC389429	5.42842	0.000703905	0.00173006	Homo sapiens hypothetical LOC389429 (LOC389429), mRNA [NM_001010905]
A_23_P72668	NM_004657	SDPR	5.41661	2.16288e-05	0.000290118	Homo sapiens serum deprivation response (phosphatidylserine binding protein) (SDPR), mRNA [NM_004657]
A_23_P404667	NM_001197	BIK	5.33037	0.000213761	0.000785627	Homo sapiens BCL2-interacting killer (apoptosis-inducing) (BIK), mRNA [NM_001197]
A_23_P98350	NM_001165	BIRC3	5.28966	1.24215e-07	0.000264089	Homo sapiens baculoviral IAP repeat-containing 3 (BIRC3), transcript variant 1, mRNA [NM_001165]
A_23_P84106	NM_014271	IL1RAPL1	5.26155	0.00573396	0.00910123	Homo sapiens interleukin 1 receptor accessory protein-like 1 (IL1RAPL1), mRNA [NM_014271]
A_24_P335092	NM_000331	SAA1	5.19796	1.37778e-05	0.000268613	Homo sapiens serum amyloid A1 (SAA1), transcript variant 1, mRNA [NM_000331]
A_23_P116016	CR623195	CR623195	5.10132	0.000135958	0.000602942	full-length cDNA clone CS0DF011YN02 of Fetal brain of Homo sapiens (human). [CR623195]
A_23_P19723	NM_021073	BMP5	4.99744	0.00181368	0.00352899	Homo sapiens bone morphogenetic protein 5 (BMP5), mRNA [NM_021073]
A_23_P123596	NM_000170	GLDC	4.86797	0.000109536	0.000536786	Homo sapiens glycine dehydrogenase (decarboxylating; glycine decarboxylase, glycine cleavage system protein P) (GLDC), mRNA [NM_000170]
A_23_P160920	NM_005764	PDZK1IP1	4.84683	0.00157498	0.00316589	Homo sapiens PDZK1 interacting protein 1 (PDZK1IP1), mRNA [NM_005764]
A_24_P234415	NM_003149	STAC	4.77333	0.0020249	0.00385044	Homo sapiens SH3 and cysteine rich domain (STAC), mRNA [NM_003149]
A_24_P222740	NM_006850	IL24	4.75586	9.85241e-07	0.000264089	Homo sapiens interleukin 24 (IL24), transcript variant 1, mRNA [NM_006850]
A_23_P47924	NM_002849	PTPRR	4.67702	0.00215908	0.00405228	Homo sapiens protein tyrosine phosphatase, receptor type, R (PTPRR), transcript variant 1, mRNA [NM_002849]
A_23_P161698	NM_002422	MMP3	4.66917	1.20727e-07	0.000264089	Homo sapiens matrix metallopeptidase 3 (stromelysin 1, progelatinase) (MMP3), mRNA [NM_002422]
A_32_P17635	THC2427841	THC2427841	4.6196	0.00355299	0.00608552	Q9JM93 (Q9JM93) SRp25 nuclear protein (ADP-ribosylation factor-like 6 interacting protein 4), partial (7%) [THC2427841]
A_24_P7642	NM_001444	FABP5	4.60195	0.00162324	0.0032402	Homo sapiens fatty acid binding protein 5 (psoriasis-associated) (FABP5), mRNA [NM_001444]
A_23_P34031	NM_130777	XAGE2	4.55829	0.0026452	0.00478215	Homo sapiens X antigen family, member 2 (XAGE2), mRNA [NM_130777]
A_23_P369328	NM_145306	C10orf35	4.43403	0.00312573	0.00547056	Homo sapiens chromosome 10 open reading frame 35 (C10orf35), mRNA [NM_145306]
A_23_P51951	NM_006850	IL24	4.43319	6.8722e-06	0.000264089	Homo sapiens interleukin 24 (IL24), transcript variant 1, mRNA [NM_006850]
A_23_P121253	NM_003810	TNFSF10	4.4328	5.17038e-05	0.000376298	Homo sapiens tumor necrosis factor (ligand) superfamily, member 10 (TNFSF10), mRNA [NM_003810]
A_23_P152655	NM_000873	ICAM2	4.38964	0.000123177	0.000570899	Homo sapiens intercellular adhesion molecule 2 (ICAM2), mRNA [NM_000873]
A_23_P141802	NM_003784	SERPINB7	4.35492	4.82631e-06	0.000264089	Homo sapiens serpin peptidase inhibitor, clade B (ovalbumin), member 7 (SERPINB7), mRNA [NM_003784]
A_23_P115726	NM_194298	SLC16A9	4.35347	0.00224314	0.0041842	Homo sapiens solute carrier family 16 (monocarboxylic acid transporters), member 9 (SLC16A9), mRNA [NM_194298]
A_23_P73972	NM_015696	GPX7	4.34943	0.000299317	0.000969542	Homo sapiens glutathione peroxidase 7 (GPX7), mRNA [NM_015696]
A_23_P52451	NM_025130	HKDC1	4.33451	0.00138216	0.00286814	Homo sapiens hexokinase domain containing 1 (HKDC1), mRNA [NM_025130]
A_23_P136493	NM_013962	NRG1	4.33418	1.70338e-06	0.000264089	Homo sapiens neuregulin 1 (NRG1), transcript variant GGF2, mRNA [NM_013962]
A_23_P377957	NM_138444	KCTD12	4.32146	0.00316909	0.005531	Homo sapiens potassium channel tetramerisation domain containing 12 (KCTD12), mRNA [NM_138444]
A_23_P133408	NM_000758	CSF2	4.30383	5.71434e-05	0.000391553	Homo sapiens colony stimulating factor 2 (granulocyte-macrophage) (CSF2), mRNA [NM_000758]
A_23_P94800	NM_002961	S100A4	4.30074	3.81629e-06	0.000264089	Homo sapiens S100 calcium binding protein A4 (calcium protein, calvasculin, metastasin, murine placental homolog) (S100A4), transcript variant 1, mRNA [NM_002961]
A_23_P209408	NM_032977	CASP10	4.27453	0.000261874	0.000888579	Homo sapiens caspase 10, apoptosis-related cysteine peptidase (CASP10), transcript variant D, mRNA [NM_032977]
A_23_P216257	NM_005079	TPD52	4.27269	1.42983e-06	0.000264089	Homo sapiens tumor protein D52 (TPD52), transcript variant 3, mRNA [NM_005079]
A_23_P315815	NM_013961	NRG1	4.24193	1.87572e-06	0.000264089	Homo sapiens neuregulin 1 (NRG1), transcript variant GGF, mRNA [NM_013961]
A_23_P35349	NM_021738	SVIL	4.23329	0.000219861	0.000797663	Homo sapiens supervillin (SVIL), transcript variant 2, mRNA [NM_021738]
A_23_P501754	NM_000759	CSF3	4.22629	0.000304295	0.00098075	Homo sapiens colony stimulating factor 3 (granulocyte) (CSF3), transcript variant 1, mRNA [NM_000759]
A_23_P394304	NM_005764	PDZK1IP1	4.1886	0.00276163	0.004946	Homo sapiens PDZK1 interacting protein 1 (PDZK1IP1), mRNA [NM_005764]
A_24_P85099	NM_003483	HMGA2	4.17525	4.10619e-06	0.000264089	Homo sapiens high mobility group AT-hook 2 (HMGA2), transcript variant 1, mRNA [NM_003483]
A_32_P192842	AI476245	AI476245	4.13158	8.80002e-05	0.000481111	AI476245 ti72d11.x1 NCI_CGAP_Kid11 Homo sapiens cDNA clone IMAGE:2137557 3', mRNA sequence [AI476245]
A_24_P277367	NM_002994	CXCL5	4.12179	3.44567e-06	0.000264089	Homo sapiens chemokine (C-X-C motif) ligand 5 (CXCL5), mRNA [NM_002994]
A_32_P114918	THC2440172	THC2440172	4.10563	0.00017983	0.000708294	Unknown
A_24_P43876	NM_017998	C9orf40	4.07066	1.6765e-05	0.000276381	Homo sapiens chromosome 9 open reading frame 40 (C9orf40), mRNA [NM_017998]
A_23_P348383	AB037766	KIAA1345	4.01208	0.00318195	0.00554921	Homo sapiens mRNA for KIAA1345 protein, partial cds. [AB037766]
A_23_P257129	NM_002571	PAEP	3.97683	0.000329136	0.00103075	Homo sapiens progestagen-associated endometrial protein (placental protein 14, pregnancy-associated endometrial alpha-2-globulin, alpha uterine protein) (PAEP), transcript variant 2, mRNA [NM_002571]
A_23_P96383	NM_006307	SRPX	3.96923	7.619e-05	0.000452325	Homo sapiens sushi-repeat-containing protein, X-linked (SRPX), mRNA [NM_006307]
A_32_P32722	CR603845	CR603845	3.96063	0.000995974	0.00223289	full-length cDNA clone CS0DI026YH22 of Placenta Cot 25-normalized of Homo sapiens (human). [CR603845]
A_23_P332399	NM_016315	GULP1	3.93471	6.10929e-05	0.000403602	Homo sapiens GULP, engulfment adaptor PTB domain containing 1 (GULP1), mRNA [NM_016315]
A_23_P61466	NM_174941	CD163L1	3.91666	0.000529103	0.00141619	Homo sapiens CD163 antigen-like 1 (CD163L1), mRNA [NM_174941]
A_23_P64044	NM_178443	URP2	3.90949	4.00084e-05	0.000344649	Homo sapiens UNC-112 related protein 2 (URP2), transcript variant URP2LF, mRNA [NM_178443]
A_23_P116280	NM_024424	WT1	3.86558	6.41943e-05	0.000415094	Homo sapiens Wilms tumor 1 (WT1), transcript variant B, mRNA [NM_024424]
A_23_P318938	NM_153022	C12orf59	3.85308	8.2154e-05	0.000467454	Homo sapiens chromosome 12 open reading frame 59 (C12orf59), mRNA [NM_153022]
A_23_P392470	NM_000901	NR3C2	3.84587	0.00529211	0.00849978	Homo sapiens nuclear receptor subfamily 3, group C, member 2 (NR3C2), mRNA [NM_000901]
A_32_P37474	ENST00000340836	ENST00000340836	3.83742	0.000352848	0.00107903	PREDICTED: Homo sapiens similar to supervillin isoform 2; membrane-associated F-actin binding protein p205; archvillin (LOC387648), mRNA [XM_370542]
A_23_P33196	NM_000393	COL5A2	3.82785	0.000452462	0.0012708	Homo sapiens collagen, type V, alpha 2 (COL5A2), mRNA [NM_000393]
A_23_P140450	NM_003645	SLC27A2	3.82252	0.00109055	0.00239199	Homo sapiens solute carrier family 27 (fatty acid transporter), member 2 (SLC27A2), mRNA [NM_003645]
A_23_P51856	NM_007207	DUSP10	3.81037	0.000497683	0.00135509	Homo sapiens dual specificity phosphatase 10 (DUSP10), transcript variant 1, mRNA [NM_007207]
A_24_P32085	NM_024761	MOBKL2B	3.79095	0.00365786	0.0062345	Homo sapiens MOB1, Mps One Binder kinase activator-like 2B (yeast) (MOBKL2B), mRNA [NM_024761]
A_23_P30666	NM_014452	TNFRSF21	3.77725	0.000135216	0.000601149	Homo sapiens tumor necrosis factor receptor superfamily, member 21 (TNFRSF21), mRNA [NM_014452]
A_32_P80697	XM_498525	XM_498525	3.75168	9.314e-06	0.000267926	PREDICTED: Homo sapiens LOC440064 (LOC440064), mRNA [XM_498525]
A_23_P122007	NM_033211	LOC90355	3.71333	0.000578615	0.00151	Homo sapiens hypothetical gene supported by AF038182; BC009203 (LOC90355), mRNA [NM_033211]
A_23_P148949	NM_001017418	SPRR2B	3.6999	3.47692e-05	0.000332118	Homo sapiens small proline-rich protein 2B (SPRR2B), mRNA [NM_001017418]
A_23_P319423	NM_003740	KCNK5	3.67102	0.000696543	0.00171796	Homo sapiens potassium channel, subfamily K, member 5 (KCNK5), mRNA [NM_003740]
A_23_P149121	NM_004675	DIRAS3	3.66907	1.39099e-06	0.000264089	Homo sapiens DIRAS family, GTP-binding RAS-like 3 (DIRAS3), mRNA [NM_004675]
A_23_P101407	NM_000064	C3	3.66906	3.10944e-07	0.000264089	Homo sapiens complement component 3 (C3), mRNA [NM_000064]
A_23_P52676	NM_053054	CATSPER1	3.66522	1.14764e-05	0.000268613	Homo sapiens cation channel, sperm associated 1 (CATSPER1), mRNA [NM_053054]
A_23_P162486	NM_002831	PTPN6	3.66091	0.00607138	0.00954516	Homo sapiens protein tyrosine phosphatase, non-receptor type 6 (PTPN6), transcript variant 1, mRNA [NM_002831]
A_23_P42065	NM_014452	TNFRSF21	3.64394	3.45995e-05	0.000332118	Homo sapiens tumor necrosis factor receptor superfamily, member 21 (TNFRSF21), mRNA [NM_014452]
A_23_P66241	NM_176870	MT1M	3.61936	0.000307146	0.000987167	Homo sapiens metallothionein 1M (MT1M), mRNA [NM_176870]
A_32_P67769	THC2341034	THC2341034	3.59281	0.000885345	0.00204476	Unknown
A_24_P168925	CR623913	CR623913	3.57831	0.000114248	0.000548316	full-length cDNA clone CS0DI016YJ18 of Placenta Cot 25-normalized of Homo sapiens (human). [CR623913]
A_24_P166807	NM_005079	TPD52	3.57481	0.000384881	0.00114291	Homo sapiens tumor protein D52 (TPD52), transcript variant 3, mRNA [NM_005079]
A_23_P167983	ENST00000314088	ENST00000314088	3.566	8.05104e-06	0.000264483	full-length cDNA clone CS0DK009YH13 of HeLa cells Cot 25-normalized of Homo sapiens (human). [CR624886]
A_23_P125643	NM_024087	ASB9	3.54195	0.00481547	0.0078514	Homo sapiens ankyrin repeat and SOCS box-containing 9 (ASB9), transcript variant 2, mRNA [NM_024087]
A_23_P110108	NM_024628	SLC12A8	3.53791	0.000323127	0.00101682	Homo sapiens solute carrier family 12 (potassium/chloride transporters), member 8 (SLC12A8), mRNA [NM_024628]
A_23_P45786	NM_001852	COL9A2	3.53682	5.23213e-06	0.000264089	Homo sapiens collagen, type IX, alpha 2 (COL9A2), mRNA [NM_001852]
A_23_P114947	NM_002923	RGS2	3.52114	3.91511e-05	0.00034096	Homo sapiens regulator of G-protein signalling 2, 24kDa (RGS2), mRNA [NM_002923]
A_32_P77989	NM_018092	NETO2	3.51286	6.9679e-07	0.000264089	Homo sapiens neuropilin (NRP) and tolloid (TLL)-like 2 (NETO2), mRNA [NM_018092]
A_23_P161624	NM_005438	FOSL1	3.49477	1.99805e-06	0.000264089	Homo sapiens FOS-like antigen 1 (FOSL1), mRNA [NM_005438]
A_23_P10391	NM_000393	COL5A2	3.4908	0.000245053	0.000855849	Homo sapiens collagen, type V, alpha 2 (COL5A2), mRNA [NM_000393]
A_32_P175098	CR613736	CR613736	3.48528	1.58168e-05	0.000274955	full-length cDNA clone CS0DI072YA21 of Placenta Cot 25-normalized of Homo sapiens (human). [CR613736]
A_23_P3681	NM_018092	NETO2	3.48399	1.42382e-06	0.000264089	Homo sapiens neuropilin (NRP) and tolloid (TLL)-like 2 (NETO2), mRNA [NM_018092]
A_23_P145238	NM_080593	HIST1H2BK	3.44838	3.19569e-07	0.000264089	Homo sapiens histone 1, H2bk (HIST1H2BK), mRNA [NM_080593]
A_32_P66881	NM_138554	TLR4	3.42833	1.7738e-05	0.000282197	Homo sapiens toll-like receptor 4 (TLR4), mRNA [NM_138554]
A_23_P46141	NM_004079	CTSS	3.40612	0.000657732	0.0016484	Homo sapiens cathepsin S (CTSS), mRNA [NM_004079]
A_23_P14072	NM_002273	KRT8	3.38608	1.52358e-06	0.000264089	Homo sapiens keratin 8 (KRT8), mRNA [NM_002273]
A_24_P331704	NM_182507	LOC144501	3.37744	3.37232e-07	0.000264089	Homo sapiens hypothetical protein LOC144501 (LOC144501), mRNA [NM_182507]
A_23_P66798	NM_002276	KRT19	3.37182	0.00077861	0.00186275	Homo sapiens keratin 19 (KRT19), mRNA [NM_002276]
A_24_P31929	NM_000950	PRRG1	3.37112	8.61598e-07	0.000264089	Homo sapiens proline rich Gla (G-carboxyglutamic acid) 1 (PRRG1), mRNA [NM_000950]
A_23_P158725	NM_004207	SLC16A3	3.35543	7.78769e-07	0.000264089	Homo sapiens solute carrier family 16 (monocarboxylic acid transporters), member 3 (SLC16A3), mRNA [NM_004207]
A_23_P43425	NM_017998	C9orf40	3.34248	5.62077e-05	0.000390091	Homo sapiens chromosome 9 open reading frame 40 (C9orf40), mRNA [NM_017998]
A_23_P120809	NM_080839	GGTL4	3.33223	0.000941451	0.00213967	Homo sapiens gamma-glutamyltransferase-like 4 (GGTL4), transcript variant 2, mRNA [NM_080839]
A_23_P34345	NM_001078	VCAM1	3.31456	7.02314e-06	0.000264089	Homo sapiens vascular cell adhesion molecule 1 (VCAM1), transcript variant 1, mRNA [NM_001078]
A_23_P322519	NM_005438	FOSL1	3.31078	8.70051e-06	0.000267767	Homo sapiens FOS-like antigen 1 (FOSL1), mRNA [NM_005438]
A_23_P47704	NM_003355	UCP2	3.30948	6.15084e-06	0.000264089	Homo sapiens uncoupling protein 2 (mitochondrial, proton carrier) (UCP2), nuclear gene encoding mitochondrial protein, mRNA [NM_003355]
A_24_P201360	NM_203380	ACSL5	3.30236	0.000242044	0.000849668	Homo sapiens acyl-CoA synthetase long-chain family member 5 (ACSL5), transcript variant 3, mRNA [NM_203380]
A_23_P110531	NM_013409	FST	3.28379	3.20204e-06	0.000264089	Homo sapiens follistatin (FST), transcript variant FST344, mRNA [NM_013409]
A_23_P108743	BX647448	CMYA3	3.27872	0.000716573	0.00175279	Homo sapiens mRNA; cDNA DKFZp451F057 (from clone DKFZp451F057). [BX647448]
A_23_P53176	NM_016725	FOLR1	3.2704	0.00175659	0.00344091	Homo sapiens folate receptor 1 (adult) (FOLR1), transcript variant 1, mRNA [NM_016725]
A_23_P252928	NM_005367	MAGEA12	3.26975	0.00163786	0.00326186	Homo sapiens melanoma antigen family A, 12 (MAGEA12), mRNA [NM_005367]
A_24_P879895	BC043357	BC043357	3.2452	0.00147588	0.00301239	Homo sapiens, clone IMAGE:3883659, mRNA. [BC043357]
A_32_P425998	NM_178275	DKFZp434B1231	3.2451	0.0014373	0.00295526	Homo sapiens eEF1A2 binding protein (DKFZp434B1231), mRNA [NM_178275]
A_24_P47329	BC063641	BC063641	3.2392	0.000316582	0.00100526	Homo sapiens cDNA clone IMAGE:4745832, partial cds. [BC063641]
A_23_P24077	NM_022153	C10orf54	3.23654	6.62987e-05	0.00042106	Homo sapiens chromosome 10 open reading frame 54 (C10orf54), mRNA [NM_022153]
A_23_P208788	NM_033520	C19orf33	3.22575	0.000775085	0.00185564	Homo sapiens chromosome 19 open reading frame 33 (C19orf33), mRNA [NM_033520]
A_23_P381714	NM_198584	CA13	3.21938	0.000252774	0.000869378	Homo sapiens carbonic anhydrase XIII (CA13), mRNA [NM_198584]
A_24_P182494	NM_007207	DUSP10	3.19655	7.12446e-05	0.00043667	Homo sapiens dual specificity phosphatase 10 (DUSP10), transcript variant 1, mRNA [NM_007207]
A_23_P360777	NM_013957	NRG1	3.17827	0.00017767	0.000704989	Homo sapiens neuregulin 1 (NRG1), transcript variant HRG-beta2, mRNA [NM_013957]
A_23_P214821	NM_001955	EDN1	3.15373	0.00025767	0.00087973	Homo sapiens endothelin 1 (EDN1), mRNA [NM_001955]
A_24_P375761	NM_001006608	STGC3	3.14671	0.000599824	0.00154544	Homo sapiens hypothetical STGC3 (STGC3), mRNA [NM_001006608]
A_24_P17870	NM_006674	HCP5	3.09899	0.00157799	0.00317009	Homo sapiens HLA complex P5 (HCP5), mRNA [NM_006674]
A_24_P759477	BC042028	BC042028	3.08459	0.000445419	0.001257	Homo sapiens cDNA clone IMAGE:4794726. [BC042028]
A_23_P17065	NM_004591	CCL20	3.0692	2.665e-07	0.000264089	Homo sapiens chemokine (C-C motif) ligand 20 (CCL20), mRNA [NM_004591]
A_23_P202964	NM_052932	TMEM123	3.06268	1.36062e-06	0.000264089	Homo sapiens transmembrane protein 123 (TMEM123), mRNA [NM_052932]
A_24_P42066	NM_002058	GGT2	3.02936	4.96354e-05	0.000369754	Homo sapiens gamma-glutamyltransferase 2 (GGT2), mRNA [NM_002058]
A_23_P218111	NM_001002236	SERPINA1	3.0148	1.24488e-05	0.000268613	Homo sapiens serpin peptidase inhibitor, clade A (alpha-1 antiproteinase, antitrypsin), member 1 (SERPINA1), transcript variant 2, mRNA [NM_001002236]
A_23_P57199	NM_080920	GGTLA4	3.00612	0.000241671	0.000849093	Homo sapiens gamma-glutamyltransferase-like activity 4 (GGTLA4), transcript variant C, mRNA [NM_080920]
A_23_P39202	NM_033520	C19orf33	3.00406	1.50418e-05	0.000274955	Homo sapiens chromosome 19 open reading frame 33 (C19orf33), mRNA [NM_033520]
A_23_P202520	NM_001003408	ABLIM1	2.92355	2.88285e-05	0.000317833	Homo sapiens actin binding LIM protein 1 (ABLIM1), transcript variant 3, mRNA [NM_001003408]
A_23_P116614	NM_001014811	ME3	2.92048	1.53844e-05	0.000274955	Homo sapiens malic enzyme 3, NADP(+)-dependent, mitochondrial (ME3), nuclear gene encoding mitochondrial protein, transcript variant 2, mRNA [NM_001014811]
A_24_P753592	BC018589	BC018589	2.9132	0.000434479	0.00123745	Homo sapiens cDNA clone IMAGE:3863301. [BC018589]
A_23_P104762	NM_006106	YAP1	2.9063	8.31701e-06	0.000266893	Homo sapiens Yes-associated protein 1, 65kDa (YAP1), mRNA [NM_006106]
A_32_P198179	BQ354462	BQ354462	2.89722	0.000815546	0.00192266	BQ354462 CM2-HT0970-131100-502-h12 HT0970 Homo sapiens cDNA, mRNA sequence [BQ354462]
A_23_P71530	NM_002546	TNFRSF11B	2.89164	0.000444439	0.00125578	Homo sapiens tumor necrosis factor receptor superfamily, member 11b (osteoprotegerin) (TNFRSF11B), mRNA [NM_002546]
A_24_P76267	NM_002058	GGT2	2.87959	2.40501e-06	0.000264089	Homo sapiens gamma-glutamyltransferase 2 (GGT2), mRNA [NM_002058]
A_23_P127533	NM_032299	DCUN1D5	2.84747	3.88895e-07	0.000264089	Homo sapiens DCN1, defective in cullin neddylation 1, domain containing 5 (S. cerevisiae) (DCUN1D5), mRNA [NM_032299]
A_23_P411723	NM_002655	PLAG1	2.8421	4.55704e-05	0.000359587	Homo sapiens pleiomorphic adenoma gene 1 (PLAG1), mRNA [NM_002655]
A_32_P117322	BG192275	BG192275	2.83607	0.00354412	0.00607521	RST11383 Athersys RAGE Library Homo sapiens cDNA, mRNA sequence [BG192275]
A_23_P95930	NM_001015886	HMGA2	2.83548	1.12073e-06	0.000264089	Homo sapiens high mobility group AT-hook 2 (HMGA2), transcript variant 3, mRNA [NM_001015886]
A_23_P91850	NM_144717	FNDC6	2.83077	1.32894e-05	0.000268613	Homo sapiens fibronectin type III domain containing 6 (FNDC6), mRNA [NM_144717]
A_24_P111106	NM_000800	FGF1	2.82786	1.51486e-05	0.000274955	Homo sapiens fibroblast growth factor 1 (acidic) (FGF1), transcript variant 1, mRNA [NM_000800]
A_23_P95594	NM_000662	NAT1	2.81011	8.33906e-05	0.000470743	Homo sapiens N-acetyltransferase 1 (arylamine N-acetyltransferase) (NAT1), mRNA [NM_000662]
A_23_P136870	NM_175868	MAGEA6	2.75953	0.00202658	0.00385293	Homo sapiens melanoma antigen family A, 6 (MAGEA6), transcript variant 2, mRNA [NM_175868]
A_23_P82814	NM_058229	FBXO32	2.7592	0.000229081	0.000821194	Homo sapiens F-box protein 32 (FBXO32), transcript variant 1, mRNA [NM_058229]
A_23_P250607	NM_005032	PLS3	2.73929	6.19539e-07	0.000264089	Homo sapiens plastin 3 (T isoform) (PLS3), mRNA [NM_005032]
A_32_P207169	BC094794	C1orf133	2.73841	0.000190619	0.00073399	Homo sapiens cDNA clone IMAGE:30520069. [BC094794]
A_32_P24376	BC063625	KRTAP2-4	2.73467	0.00310196	0.00543955	Homo sapiens keratin associated protein 2-4, mRNA (cDNA clone MGC:74790 IMAGE:3907481), complete cds. [BC063625]
A_23_P37727	NM_002996	CX3CL1	2.7299	4.60195e-06	0.000264089	Homo sapiens chemokine (C-X3-C motif) ligand 1 (CX3CL1), mRNA [NM_002996]
A_23_P154986	NM_013430	GGT1	2.71249	1.90023e-06	0.000264089	Homo sapiens gamma-glutamyltransferase 1 (GGT1), transcript variant 3, mRNA [NM_013430]
A_23_P71530	NM_002546	TNFRSF11B	2.69642	2.16956e-05	0.000290118	Homo sapiens tumor necrosis factor receptor superfamily, member 11b (osteoprotegerin) (TNFRSF11B), mRNA [NM_002546]
A_23_P404481	NM_001400	EDG1	2.69412	4.75343e-05	0.000363583	Homo sapiens endothelial differentiation, sphingolipid G-protein-coupled receptor, 1 (EDG1), mRNA [NM_001400]
A_32_P140475	NM_020802	KIAA1377	2.69035	6.61532e-05	0.000420458	Homo sapiens KIAA1377 (KIAA1377), mRNA [NM_020802]
A_23_P404162	NM_014707	HDAC9	2.69005	0.000160372	0.000665943	Homo sapiens histone deacetylase 9 (HDAC9), transcript variant 3, mRNA [NM_014707]
A_23_P139864	NM_031289	GSG1	2.68783	0.000129936	0.000587457	Homo sapiens germ cell associated 1 (GSG1), transcript variant 1, mRNA [NM_031289]
A_24_P414733	NM_006443	C6orf108	2.676	8.8508e-07	0.000264089	Homo sapiens chromosome 6 open reading frame 108 (C6orf108), transcript variant 1, mRNA [NM_006443]
A_23_P157527	NM_033402	LRRCC1	2.67135	9.94571e-06	0.000267926	Homo sapiens leucine rich repeat and coiled-coil domain containing 1 (LRRCC1), mRNA [NM_033402]
A_24_P309415	NM_052932	TMEM123	2.66462	9.6441e-07	0.000264089	Homo sapiens transmembrane protein 123 (TMEM123), mRNA [NM_052932]
A_23_P71530	NM_002546	TNFRSF11B	2.66086	7.11803e-05	0.000436502	Homo sapiens tumor necrosis factor receptor superfamily, member 11b (osteoprotegerin) (TNFRSF11B), mRNA [NM_002546]
A_23_P417965	NM_015603	CCDC9	2.6597	0.000483708	0.00132965	Homo sapiens coiled-coil domain containing 9 (CCDC9), mRNA [NM_015603]
A_32_P224327	AK056401	AK056401	2.64809	8.73956e-05	0.000478949	Homo sapiens cDNA FLJ31839 fis, clone NT2RP7000086. [AK056401]
A_23_P15174	NM_005949	MT1F	2.6474	0.000407806	0.00118508	Homo sapiens metallothionein 1F (functional) (MT1F), mRNA [NM_005949]
A_23_P122924	NM_002192	INHBA	2.64539	0.000155389	0.00065336	Homo sapiens inhibin, beta A (activin A, activin AB alpha polypeptide) (INHBA), mRNA [NM_002192]
A_23_P153185	ENST00000299502	ENST00000299502	2.64539	4.70611e-06	0.000264089	full-length cDNA clone CS0DH002YJ05 of T cells (Jurkat cell line) of Homo sapiens (human). [CR599277]
A_24_P83848	ENST00000300892	ENST00000300892	2.64002	0.000238287	0.00084211	Human kidney gamma-glutamyl transpeptidase type II mRNA, 3' end. [M30474]
A_24_P245379	NM_002575	SERPINB2	2.63017	1.2022e-06	0.000264089	Homo sapiens serpin peptidase inhibitor, clade B (ovalbumin), member 2 (SERPINB2), mRNA [NM_002575]
A_23_P71530	NM_002546	TNFRSF11B	2.62636	7.65596e-06	0.000264483	Homo sapiens tumor necrosis factor receptor superfamily, member 11b (osteoprotegerin) (TNFRSF11B), mRNA [NM_002546]
A_24_P59062	NM_080839	GGTL4	2.62436	0.00510403	0.00824419	Homo sapiens gamma-glutamyltransferase-like 4 (GGTL4), transcript variant 2, mRNA [NM_080839]
A_32_P234275	BM997687	BM997687	2.59955	0.000183705	0.000717653	BM997687 UI-H-DH0-aus-i-05-0-UI.s1 NCI_CGAP_DH0 Homo sapiens cDNA clone IMAGE:5873740 3', mRNA sequence [BM997687]
A_24_P526623	CR606637	CR606637	2.59636	0.000177965	0.000704989	full-length cDNA clone CS0DI007YA21 of Placenta Cot 25-normalized of Homo sapiens (human). [CR606637]
A_23_P71530	NM_002546	TNFRSF11B	2.5946	1.19696e-05	0.000268613	Homo sapiens tumor necrosis factor receptor superfamily, member 11b (osteoprotegerin) (TNFRSF11B), mRNA [NM_002546]
A_23_P215634	NM_001013398	IGFBP3	2.59453	5.49315e-06	0.000264089	Homo sapiens insulin-like growth factor binding protein 3 (IGFBP3), transcript variant 1, mRNA [NM_001013398]
A_32_P24382	BC063625	KRTAP2-4	2.59236	3.68646e-05	0.000335987	Homo sapiens keratin associated protein 2-4, mRNA (cDNA clone MGC:74790 IMAGE:3907481), complete cds. [BC063625]
A_32_P76247	NM_001540	HSPB1	2.59229	6.52216e-07	0.000264089	Homo sapiens heat shock 27kDa protein 1 (HSPB1), mRNA [NM_001540]
A_24_P359205	BC010094	PIGQ	2.58798	0.000108459	0.000533796	Homo sapiens phosphatidylinositol glycan, class Q, mRNA (cDNA clone IMAGE:3357878), partial cds. [BC010094]
A_23_P71530	NM_002546	TNFRSF11B	2.58783	1.39226e-06	0.000264089	Homo sapiens tumor necrosis factor receptor superfamily, member 11b (osteoprotegerin) (TNFRSF11B), mRNA [NM_002546]
A_24_P130952	NM_032435	KIAA1804	2.5834	0.000254572	0.000872966	Homo sapiens mixed lineage kinase 4 (KIAA1804), mRNA [NM_032435]
A_23_P71530	NM_002546	TNFRSF11B	2.56621	1.55768e-05	0.000274955	Homo sapiens tumor necrosis factor receptor superfamily, member 11b (osteoprotegerin) (TNFRSF11B), mRNA [NM_002546]
A_23_P69100	NM_015595	SGEF	2.56605	4.58049e-05	0.000359836	Homo sapiens Src homology 3 domain-containing guanine nucleotide exchange factor (SGEF), mRNA [NM_015595]
A_23_P121898	NM_024615	PARP8	2.56393	9.48746e-06	0.000267926	Homo sapiens poly (ADP-ribose) polymerase family, member 8 (PARP8), mRNA [NM_024615]
A_23_P111126	L06175	HCP5	2.56108	8.54917e-05	0.000474603	Homo Sapiens P5-1 mRNA, complete cds. [L06175]
A_23_P201706	NM_005978	S100A2	2.56056	5.25333e-06	0.000264089	Homo sapiens S100 calcium binding protein A2 (S100A2), mRNA [NM_005978]
A_23_P362148	NM_139072	DNER	2.5533	4.60608e-05	0.00035994	Homo sapiens delta-notch-like EGF repeat-containing transmembrane (DNER), mRNA [NM_139072]
A_23_P103981	NM_003516	HIST2H2AA	2.54869	0.000234335	0.000833092	Homo sapiens histone 2, H2aa (HIST2H2AA), mRNA [NM_003516]
A_23_P348264	NM_144652	LETM2	2.54679	9.3875e-05	0.000498464	Homo sapiens leucine zipper-EF-hand containing transmembrane protein 2 (LETM2), mRNA [NM_144652]
A_23_P160618	NM_003975	SH2D2A	2.54647	3.00895e-06	0.000264089	Homo sapiens SH2 domain protein 2A (SH2D2A), mRNA [NM_003975]
A_24_P237270	NM_000675	ADORA2A	2.52662	7.96857e-06	0.000264483	Homo sapiens adenosine A2a receptor (ADORA2A), mRNA [NM_000675]
A_23_P421513	NM_145809	LOC220594	2.5245	0.000164654	0.000677028	Homo sapiens TL132 protein (LOC220594), mRNA [NM_145809]
A_23_P109436	NM_000675	ADORA2A	2.51975	5.13993e-05	0.000375328	Homo sapiens adenosine A2a receptor (ADORA2A), mRNA [NM_000675]
A_23_P71530	NM_002546	TNFRSF11B	2.50807	1.46594e-05	0.000274292	Homo sapiens tumor necrosis factor receptor superfamily, member 11b (osteoprotegerin) (TNFRSF11B), mRNA [NM_002546]
A_23_P66694	NM_006495	EVI2B	2.49113	0.000120484	0.000564354	Homo sapiens ecotropic viral integration site 2B (EVI2B), mRNA [NM_006495]
A_23_P80594	NM_015184	PLCL2	2.48556	2.63493e-05	0.000308033	Homo sapiens phospholipase C-like 2 (PLCL2), mRNA [NM_015184]
A_24_P142973	NM_017929	PEX26	2.48367	1.38266e-05	0.000268613	Homo sapiens peroxisome biogenesis factor 26 (PEX26), mRNA [NM_017929]
A_23_P91802	NM_001953	ECGF1	2.48251	5.30217e-06	0.000264089	Homo sapiens endothelial cell growth factor 1 (platelet-derived) (ECGF1), mRNA [NM_001953]
A_24_P93855	NM_001012426	FOXP4	2.48059	4.21081e-05	0.000349779	Homo sapiens forkhead box P4 (FOXP4), transcript variant 1, mRNA [NM_001012426]
A_24_P192485	NM_002546	TNFRSF11B	2.47627	4.03961e-05	0.000346113	Homo sapiens tumor necrosis factor receptor superfamily, member 11b (osteoprotegerin) (TNFRSF11B), mRNA [NM_002546]
A_24_P392110	NM_182707	PSG8	2.46496	0.000932634	0.00212501	Homo sapiens pregnancy specific beta-1-glycoprotein 8 (PSG8), mRNA [NM_182707]
A_23_P108170	NM_002782	PSG6	2.45944	0.000172807	0.000693627	Homo sapiens pregnancy specific beta-1-glycoprotein 6 (PSG6), transcript variant 1, mRNA [NM_002782]
A_23_P145024	NM_000024	ADRB2	2.44479	2.27904e-05	0.00029566	Homo sapiens adrenergic, beta-2-, receptor, surface (ADRB2), mRNA [NM_000024]
A_23_P259621	NM_032463	LAT2	2.44441	0.000284995	0.000936657	Homo sapiens linker for activation of T cells family, member 2 (LAT2), transcript variant 2, mRNA [NM_032463]
A_23_P348684	NM_006150	LMO6	2.44105	0.000538796	0.00143434	Homo sapiens LIM domain only 6 (LMO6), mRNA [NM_006150]
A_24_P86537	NM_001540	HSPB1	2.43603	1.15213e-06	0.000264089	Homo sapiens heat shock 27kDa protein 1 (HSPB1), mRNA [NM_001540]
A_23_P136870	NM_175868	MAGEA6	2.4316	0.000579569	0.00151115	Homo sapiens melanoma antigen family A, 6 (MAGEA6), transcript variant 2, mRNA [NM_175868]
A_24_P114249	NM_004482	GALNT3	2.43115	0.000475836	0.00131501	Homo sapiens UDP-N-acetyl-alpha-D-galactosamine:polypeptide N-acetylgalactosaminyltransferase 3 (GalNAc-T3) (GALNT3), mRNA [NM_004482]
A_32_P46981	BC017654	BC017654	2.42287	0.000382462	0.00113923	Homo sapiens, clone IMAGE:3887603, mRNA. [BC017654]
A_32_P126375	NM_198270	NHS	2.40722	5.66172e-07	0.000264089	Homo sapiens Nance-Horan syndrome (congenital cataracts and dental anomalies) (NHS), mRNA [NM_198270]
A_24_P115774	NM_001166	BIRC2	2.40428	9.38142e-07	0.000264089	Homo sapiens baculoviral IAP repeat-containing 2 (BIRC2), mRNA [NM_001166]
A_23_P300070	NM_032263	IQCG	2.40182	1.61672e-06	0.000264089	Homo sapiens IQ motif containing G (IQCG), mRNA [NM_032263]
A_23_P1641	NM_005133	RCE1	2.39854	0.000186051	0.000723274	Homo sapiens RCE1 homolog, prenyl protein peptidase (S. cerevisiae) (RCE1), transcript variant 1, mRNA [NM_005133]
A_23_P257704	NM_001540	HSPB1	2.39689	4.04938e-06	0.000264089	Homo sapiens heat shock 27kDa protein 1 (HSPB1), mRNA [NM_001540]
A_23_P111745	NM_031449	DKFZp761I2123	2.39036	1.88989e-06	0.000264089	Homo sapiens hypothetical protein DKFZp761I2123 (DKFZp761I2123), transcript variant 1, mRNA [NM_031449]
A_23_P87902	NM_003845	DYRK4	2.37419	0.00514129	0.00829171	Homo sapiens dual-specificity tyrosine-(Y)-phosphorylation regulated kinase 4 (DYRK4), mRNA [NM_003845]
A_23_P200685	NM_017898	MOSC2	2.36966	0.000394729	0.00116236	Homo sapiens MOCO sulphurase C-terminal domain containing 2 (MOSC2), mRNA [NM_017898]
A_24_P271696	NM_133431	XAGE1	2.36829	5.91224e-07	0.000264089	Homo sapiens X antigen family, member 1 (XAGE1), transcript variant 2, mRNA [NM_133431]
A_23_P122443	NM_005319	HIST1H1C	2.35766	1.28735e-06	0.000264089	Homo sapiens histone 1, H1c (HIST1H1C), mRNA [NM_005319]
A_23_P303815	AF451988	DKFZp667G2110	2.34675	9.64433e-05	0.000505321	Homo sapiens chromosome 3 unknown mRNA. [AF451988]
A_23_P48740	NM_013989	DIO2	2.34214	0.000175706	0.000699642	Homo sapiens deiodinase, iodothyronine, type II (DIO2), transcript variant 1, mRNA [NM_013989]
A_24_P102411	BC016743	BRF1	2.34112	0.000226212	0.000814586	Homo sapiens BRF1 homolog, subunit of RNA polymerase III transcription initiation factor IIIB (S. cerevisiae), mRNA (cDNA clone IMAGE:4830425), complete cds. [BC016743]
A_32_P319200	NM_199127	GGTL4	2.32404	0.00305261	0.00536667	Homo sapiens gamma-glutamyltransferase-like 4 (GGTL4), transcript variant 1, mRNA [NM_199127]
A_23_P71530	NM_002546	TNFRSF11B	2.32022	0.00047769	0.00131872	Homo sapiens tumor necrosis factor receptor superfamily, member 11b (osteoprotegerin) (TNFRSF11B), mRNA [NM_002546]
A_23_P206212	NM_003246	THBS1	2.31775	6.8454e-06	0.000264089	Homo sapiens thrombospondin 1 (THBS1), mRNA [NM_003246]
A_23_P201636	NM_005562	LAMC2	2.31521	1.56828e-06	0.000264089	Homo sapiens laminin, gamma 2 (LAMC2), transcript variant 1, mRNA [NM_005562]
A_24_P295590	NM_032023	RASSF4	2.31094	0.000860541	0.00200157	Homo sapiens Ras association (RalGDS/AF-6) domain family 4 (RASSF4), transcript variant 1, mRNA [NM_032023]
A_24_P183128	NM_016619	PLAC8	2.3078	4.08228e-06	0.000264089	Homo sapiens placenta-specific 8 (PLAC8), mRNA [NM_016619]
A_23_P145657	NM_012447	STAG3	2.30736	0.00406779	0.00680468	Homo sapiens stromal antigen 3 (STAG3), mRNA [NM_012447]
A_24_P404033	NM_182616	C15orf38	2.30719	0.000528983	0.00141619	Homo sapiens chromosome 15 open reading frame 38 (C15orf38), mRNA [NM_182616]
A_24_P289383	NM_017780	CHD7	2.30675	7.85537e-06	0.000264483	Homo sapiens chromodomain helicase DNA binding protein 7 (CHD7), mRNA [NM_017780]
A_24_P58381	NM_017780	CHD7	2.29255	0.000395504	0.00116349	Homo sapiens chromodomain helicase DNA binding protein 7 (CHD7), mRNA [NM_017780]
A_24_P179504	NM_144668	WDR66	2.29181	8.43096e-06	0.000267641	Homo sapiens WD repeat domain 66 (WDR66), mRNA [NM_144668]
A_23_P29800	NM_005602	CLDN11	2.28925	0.000107098	0.000529242	Homo sapiens claudin 11 (oligodendrocyte transmembrane protein) (CLDN11), mRNA [NM_005602]
A_23_P134225	NM_023942	LRRC61	2.28658	5.65933e-05	0.000390566	Homo sapiens leucine rich repeat containing 61 (LRRC61), mRNA [NM_023942]
A_24_P350969	AF318360	MNT	2.28376	7.09811e-07	0.000264089	Homo sapiens pp7518 mRNA, complete cds. [AF318360]
A_23_P134426	NM_001005340	GPNMB	2.28186	0.000768009	0.00184254	Homo sapiens glycoprotein (transmembrane) nmb (GPNMB), transcript variant 1, mRNA [NM_001005340]
A_23_P334955	NM_053279	C8orf13	2.27937	0.000184226	0.000718377	Homo sapiens chromosome 8 open reading frame 13 (C8orf13), mRNA [NM_053279]
A_23_P210001	NM_003466	PAX8	2.27347	2.36404e-05	0.000298347	Homo sapiens paired box gene 8 (PAX8), transcript variant PAX8A, mRNA [NM_003466]
A_23_P500282	NM_018026	PACS1	2.27318	7.13103e-06	0.000264089	Homo sapiens phosphofurin acidic cluster sorting protein 1 (PACS1), mRNA [NM_018026]
A_23_P81219	NM_016619	PLAC8	2.27231	5.54004e-07	0.000264089	Homo sapiens placenta-specific 8 (PLAC8), mRNA [NM_016619]
A_23_P409386	NM_024698	SLC25A22	2.2683	6.92877e-06	0.000264089	Homo sapiens solute carrier family 25 (mitochondrial carrier: glutamate), member 22 (SLC25A22), mRNA [NM_024698]
A_23_P256205	NM_014945	ABLIM3	2.26286	8.46265e-06	0.000267767	Homo sapiens actin binding LIM protein family, member 3 (ABLIM3), mRNA [NM_014945]
A_32_P141445	BC034822	MGC34796	2.2618	0.000132683	0.000595963	Homo sapiens SPR pseudogene, mRNA (cDNA clone MGC:34796 IMAGE:5166892), complete cds. [BC034822]
A_32_P5276	AB073386	SGEF	2.26077	3.25726e-05	0.000325261	Homo sapiens infant liver cDNA, clone:HMFN1864, full insert sequence. [AB073386]
A_23_P374782	NM_031892	SH3KBP1	2.25852	4.01706e-06	0.000264089	Homo sapiens SH3-domain kinase binding protein 1 (SH3KBP1), transcript variant 1, mRNA [NM_031892]
A_24_P178175	NM_002058	GGT2	2.25729	2.50039e-05	0.000303424	Homo sapiens gamma-glutamyltransferase 2 (GGT2), mRNA [NM_002058]
A_23_P64102	NM_004292	RIN1	2.25465	1.19865e-06	0.000264089	Homo sapiens Ras and Rab interactor 1 (RIN1), mRNA [NM_004292]
A_23_P41194	NM_153353	LRRC34	2.24661	0.00618633	0.00970193	Homo sapiens leucine rich repeat containing 34 (LRRC34), mRNA [NM_153353]
A_24_P132099	NM_138730	HMGN3	2.24405	0.00139054	0.00288061	Homo sapiens high mobility group nucleosomal binding domain 3 (HMGN3), transcript variant 2, mRNA [NM_138730]
A_23_P256334	NM_181501	ITGA1	2.22918	0.000342824	0.00105712	Homo sapiens integrin, alpha 1 (ITGA1), mRNA [NM_181501]
A_24_P331761	NM_002783	PSG7	2.22553	3.64012e-05	0.000335384	Homo sapiens pregnancy specific beta-1-glycoprotein 7 (PSG7), mRNA [NM_002783]
A_24_P40995	ENST00000357132	ENST00000357132	2.22258	0.0021229	0.00400182	Unknown
A_23_P11279	NM_018466	GLT28D1	2.21632	1.10577e-06	0.000264089	Homo sapiens glycosyltransferase 28 domain containing 1 (GLT28D1), mRNA [NM_018466]
A_23_P168610	NM_014399	TSPAN13	2.21221	1.21561e-05	0.000268613	Homo sapiens tetraspanin 13 (TSPAN13), mRNA [NM_014399]
A_32_P3214	THC2433340	THC2433340	2.21193	0.000143745	0.000622642	Q93KJ6 (Q93KJ6) Dissimilatory (Bi-)sulfite reductase beta subunit (Fragment), partial (5%) [THC2433340]
A_23_P338603	NM_001011667	CHCHD7	2.20448	0.000521775	0.00140239	Homo sapiens coiled-coil-helix-coiled-coil-helix domain containing 7 (CHCHD7), transcript variant 1, mRNA [NM_001011667]
A_23_P135239	NM_005077	TLE1	2.20074	3.50828e-06	0.000264089	Homo sapiens transducin-like enhancer of split 1 (E(sp1) homolog, Drosophila) (TLE1), mRNA [NM_005077]
A_24_P88696	NM_003469	SCG2	2.19645	0.0005426	0.00144168	Homo sapiens secretogranin II (chromogranin C) (SCG2), mRNA [NM_003469]
A_23_P36888	NM_138371	FAM113B	2.19591	0.00176466	0.00345378	Homo sapiens family with sequence similarity 113, member B (FAM113B), mRNA [NM_138371]
A_23_P356616	NM_145804	ABTB2	2.19253	2.14422e-05	0.000290118	Homo sapiens ankyrin repeat and BTB (POZ) domain containing 2 (ABTB2), mRNA [NM_145804]
A_23_P10442	NM_080597	OSBPL1A	2.17826	3.20546e-05	0.000324477	Homo sapiens oxysterol binding protein-like 1A (OSBPL1A), transcript variant OSBPL1B, mRNA [NM_080597]
A_23_P116387	NM_020238	INCENP	2.1721	0.000102594	0.000520736	Homo sapiens inner centromere protein antigens 135/155kDa (INCENP), mRNA [NM_020238]
A_23_P94819	NM_006987	RPH3AL	2.16859	4.65041e-06	0.000264089	Homo sapiens rabphilin 3A-like (without C2 domains) (RPH3AL), mRNA [NM_006987]
A_32_P5251	NM_000964	RARA	2.16857	0.000613512	0.00156975	Homo sapiens retinoic acid receptor, alpha (RARA), transcript variant 1, mRNA [NM_000964]
A_23_P42331	NM_145904	HMGA1	2.15778	2.5881e-06	0.000264089	Homo sapiens high mobility group AT-hook 1 (HMGA1), transcript variant 6, mRNA [NM_145904]
A_23_P374689	NM_000817	GAD1	2.14907	0.000579899	0.00151182	Homo sapiens glutamate decarboxylase 1 (brain, 67kDa) (GAD1), transcript variant GAD67, mRNA [NM_000817]
A_32_P166760	BE074871	BE074871	2.14814	6.52418e-05	0.000417426	BE074871 RC5-BT0580-170300-021-B11 BT0580 Homo sapiens cDNA, mRNA sequence [BE074871]
A_23_P212715	NM_170662	CBLB	2.14607	0.00316558	0.00552532	Homo sapiens Cas-Br-M (murine) ecotropic retroviral transforming sequence b (CBLB), mRNA [NM_170662]
A_23_P215461	NM_002314	LIMK1	2.14501	2.24913e-06	0.000264089	Homo sapiens LIM domain kinase 1 (LIMK1), transcript variant 1, mRNA [NM_002314]
A_32_P226768	THC2339658	THC2339658	2.14252	0.000115271	0.000551207	Unknown
A_23_P57036	NM_001250	CD40	2.11656	1.34734e-05	0.000268613	Homo sapiens CD40 antigen (TNF receptor superfamily member 5) (CD40), transcript variant 1, mRNA [NM_001250]
A_24_P39843	NM_001017916	CYB561	2.1053	0.000251959	0.000867891	Homo sapiens cytochrome b-561 (CYB561), transcript variant 2, mRNA [NM_001017916]
A_23_P2414	ENST00000256969	ENST00000256969	2.10465	0.00108473	0.00238201	Homo sapiens cDNA PSEC0021 fis, clone NT2RP1000279. [AK075342]
A_32_P155506	NM_152653	UBE2E2	2.09784	0.000115925	0.000552388	Homo sapiens ubiquitin-conjugating enzyme E2E 2 (UBC4/5 homolog, yeast) (UBE2E2), mRNA [NM_152653]
A_24_P185854	NM_004010	DMD	2.09716	0.000306637	0.000986256	Homo sapiens dystrophin (muscular dystrophy, Duchenne and Becker types) (DMD), transcript variant Dp427p2, mRNA [NM_004010]
A_23_P29769	NM_015472	WWTR1	2.09244	5.17247e-06	0.000264089	Homo sapiens WW domain containing transcription regulator 1 (WWTR1), mRNA [NM_015472]
A_23_P134419	NM_007155	ZP3	2.09207	0.000293063	0.000955728	Homo sapiens zona pellucida glycoprotein 3 (sperm receptor) (ZP3), mRNA [NM_007155]
A_23_P303810	AK098569	DKFZp667G2110	2.08559	0.00020755	0.000770473	Homo sapiens cDNA FLJ25703 fis, clone TST04744. [AK098569]
A_24_P914434	NM_000849	GSTM3	2.08227	1.50525e-06	0.000264089	Homo sapiens glutathione S-transferase M3 (brain) (GSTM3), mRNA [NM_000849]
A_32_P806841	NM_005738	ARL4A	2.0818	0.000458076	0.00128152	Homo sapiens ADP-ribosylation factor-like 4A (ARL4A), transcript variant 1, mRNA [NM_005738]
A_23_P147431	NM_002350	LYN	2.08113	1.10222e-05	0.000268613	Homo sapiens v-yes-1 Yamaguchi sarcoma viral related oncogene homolog (LYN), mRNA [NM_002350]
A_23_P82088	NM_016588	NRN1	2.08112	0.000209518	0.000774996	Homo sapiens neuritin 1 (NRN1), mRNA [NM_016588]
A_23_P77079	NM_016132	MYEF2	2.07723	0.00121103	0.00259268	Homo sapiens myelin expression factor 2 (MYEF2), mRNA [NM_016132]
A_23_P110167	NM_002413	MGST2	2.07002	0.00529823	0.00850763	Homo sapiens microsomal glutathione S-transferase 2 (MGST2), mRNA [NM_002413]
A_32_P139123	THC2443387	THC2443387	2.06292	0.00115528	0.00249969	Unknown
A_23_P104692	NM_145065	PELI3	2.05643	9.91107e-05	0.000511636	Homo sapiens pellino homolog 3 (Drosophila) (PELI3), mRNA [NM_145065]
A_23_P218807	NM_017590	ZC3H7B	2.05199	1.03781e-05	0.000268388	Homo sapiens zinc finger CCCH-type containing 7B (ZC3H7B), mRNA [NM_017590]
A_23_P12343	NM_000849	GSTM3	2.04898	7.81861e-07	0.000264089	Homo sapiens glutathione S-transferase M3 (brain) (GSTM3), mRNA [NM_000849]
A_23_P150249	NM_006848	DIPA	2.0475	3.6129e-06	0.000264089	Homo sapiens hepatitis delta antigen-interacting protein A (DIPA), mRNA [NM_006848]
A_23_P28153	AF175767	SCLY	2.04644	0.000407036	0.00118376	Homo sapiens putative selenocysteine lyase (SCLY) mRNA, complete cds. [AF175767]
A_24_P296792	NM_002698	POU2F2	2.04221	0.000125089	0.000576001	Homo sapiens POU domain, class 2, transcription factor 2 (POU2F2), mRNA [NM_002698]
A_23_P154037	NM_001159	AOX1	2.04033	1.5473e-05	0.000274955	Homo sapiens aldehyde oxidase 1 (AOX1), mRNA [NM_001159]
A_24_P379104	NM_006875	PIM2	2.03616	2.36602e-06	0.000264089	Homo sapiens pim-2 oncogene (PIM2), mRNA [NM_006875]
A_23_P42353	NM_016135	ETV7	2.02618	0.000103982	0.000522869	Homo sapiens ets variant gene 7 (TEL2 oncogene) (ETV7), mRNA [NM_016135]
A_23_P96542	NM_001017980	LOC203547	2.02369	0.000133437	0.000597269	Homo sapiens hypothetical protein LOC203547 (LOC203547), mRNA [NM_001017980]
A_24_P281988	NM_015184	PLCL2	2.02308	0.000148588	0.000634972	Homo sapiens phospholipase C-like 2 (PLCL2), mRNA [NM_015184]
A_24_P926450	THC2274524	THC2274524	2.02296	5.7707e-05	0.00039307	Unknown
A_24_P76635	AB039791	ACTR3B	2.01819	0.0051814	0.00834792	Homo sapiens mRNA for actin-related protein Arp11, complete cds. [AB039791]
A_23_P68211	NM_003124	SPR	2.0163	7.87864e-06	0.000264483	Homo sapiens sepiapterin reductase (7,8-dihydrobiopterin:NADP+ oxidoreductase) (SPR), mRNA [NM_003124]
A_23_P308150	NM_152424	RP11-403E24.2	2.00635	0.00170328	0.00335877	Homo sapiens hypothetical protein FLJ39827 (FLJ39827), mRNA [NM_152424]
A_32_P115122	CR605438	CR605438	2.00424	0.000521653	0.00140239	full-length cDNA clone CS0DL011YO05 of B cells (Ramos cell line) Cot 25-normalized of Homo sapiens (human). [CR605438]
A_24_P202558	NM_015073	SIPA1L3	1.99967	4.44823e-05	0.00035635	Homo sapiens signal-induced proliferation-associated 1 like 3 (SIPA1L3), mRNA [NM_015073]
A_24_P122137	NM_002309	LIF	1.99773	3.40705e-05	0.000329603	Homo sapiens leukemia inhibitory factor (cholinergic differentiation factor) (LIF), mRNA [NM_002309]
A_23_P127033	NM_024693	ECHDC3	1.99763	0.000130815	0.000590652	Homo sapiens enoyl Coenzyme A hydratase domain containing 3 (ECHDC3), mRNA [NM_024693]
A_32_P161762	NM_004348	RUNX2	1.99295	2.4343e-05	0.000301783	Homo sapiens runt-related transcription factor 2 (RUNX2), transcript variant 3, mRNA [NM_004348]
A_32_P718498	NM_005937	MLLT6	1.99145	4.11664e-05	0.000348095	Homo sapiens myeloid/lymphoid or mixed-lineage leukemia (trithorax homolog, Drosophila); translocated to, 6 (MLLT6), mRNA [NM_005937]
A_23_P37983	NM_005947	MT1B	1.98971	8.71659e-07	0.000264089	Homo sapiens metallothionein 1B (functional) (MT1B), mRNA [NM_005947]
A_23_P209578	NM_013445	GAD1	1.98502	7.88213e-06	0.000264483	Homo sapiens glutamate decarboxylase 1 (brain, 67kDa) (GAD1), transcript variant GAD25, mRNA [NM_013445]
A_23_P390596	NM_006742	PSKH1	1.97223	0.000197497	0.000748618	Homo sapiens protein serine kinase H1 (PSKH1), mRNA [NM_006742]
A_23_P26824	NM_030576	LIMD2	1.96966	8.18657e-06	0.000264483	Homo sapiens LIM domain containing 2 (LIMD2), mRNA [NM_030576]
A_24_P193011	NM_053056	CCND1	1.96671	1.97635e-06	0.000264089	Homo sapiens cyclin D1 (CCND1), mRNA [NM_053056]
A_23_P313389	NM_003358	UGCG	1.96481	0.00146037	0.00298871	Homo sapiens UDP-glucose ceramide glucosyltransferase (UGCG), mRNA [NM_003358]
A_23_P145761	NM_005738	ARL4A	1.96385	0.000318778	0.00100921	Homo sapiens ADP-ribosylation factor-like 4A (ARL4A), transcript variant 1, mRNA [NM_005738]
A_32_P2103	AA330424	AA330424	1.96294	0.000430449	0.00122834	EST34128 Embryo, 12 week II Homo sapiens cDNA 5' end, mRNA sequence [AA330424]
A_24_P357726	NM_182707	PSG8	1.95823	0.0015767	0.00316873	Homo sapiens pregnancy specific beta-1-glycoprotein 8 (PSG8), mRNA [NM_182707]
A_32_P226858	THC2305638	THC2305638	1.95813	6.89725e-05	0.000429244	Unknown
A_24_P560519	AK024346	LOC153346	1.95488	2.47246e-05	0.000302701	Homo sapiens cDNA FLJ14284 fis, clone PLACE1005898. [AK024346]
A_23_P31810	NM_005195	CEBPD	1.94776	9.15055e-07	0.000264089	Homo sapiens CCAAT/enhancer binding protein (C/EBP), delta (CEBPD), mRNA [NM_005195]
A_23_P14083	NM_181847	AMIGO2	1.94433	2.36616e-05	0.000298347	Homo sapiens adhesion molecule with Ig-like domain 2 (AMIGO2), mRNA [NM_181847]
A_24_P115762	NM_148170	CTSC	1.94056	5.7809e-06	0.000264089	Homo sapiens cathepsin C (CTSC), transcript variant 2, mRNA [NM_148170]
A_24_P81789	NM_019034	RHOF	1.93789	0.000833313	0.00195164	Homo sapiens ras homolog gene family, member F (in filopodia) (RHOF), mRNA [NM_019034]
A_23_P60933	NM_005950	MT1G	1.93236	9.22359e-07	0.000264089	Homo sapiens metallothionein 1G (MT1G), mRNA [NM_005950]
A_24_P320699	NM_001013398	IGFBP3	1.93191	0.000492838	0.00134493	Homo sapiens insulin-like growth factor binding protein 3 (IGFBP3), transcript variant 1, mRNA [NM_001013398]
A_23_P427703	X97261	MT1L	1.92891	9.83904e-07	0.000264089	H.sapiens mRNA for metallothionein isoform 1R. [X97261]
A_24_P202555	NM_015073	SIPA1L3	1.92713	4.33871e-06	0.000264089	Homo sapiens signal-induced proliferation-associated 1 like 3 (SIPA1L3), mRNA [NM_015073]
A_32_P74120	BC070363	BC070363	1.92679	5.15049e-05	0.000375635	Homo sapiens cDNA clone IMAGE:3960708, partial cds. [BC070363]
A_23_P420417	NM_138463	TLCD1	1.92653	0.000130437	0.000589206	Homo sapiens TLC domain containing 1 (TLCD1), mRNA [NM_138463]
A_32_P34003	THC2313453	THC2313453	1.92577	0.000264405	0.000894305	Unknown
A_23_P17914	NM_025225	ADPN	1.92369	5.02015e-05	0.000371984	Homo sapiens adiponutrin (ADPN), mRNA [NM_025225]
A_23_P56703	ENST00000335459	ENST00000335459	1.92323	1.53625e-05	0.000274955	Homo sapiens cDNA FLJ46467 fis, clone THYMU3022668. [AK128325]
A_23_P134946	NM_014665	LRRC14	1.92017	3.75293e-06	0.000264089	Homo sapiens leucine rich repeat containing 14 (LRRC14), mRNA [NM_014665]
A_23_P117805	NM_006011	ST8SIA2	1.91937	0.000724186	0.00176694	Homo sapiens ST8 alpha-N-acetyl-neuraminide alpha-2,8-sialyltransferase 2 (ST8SIA2), mRNA [NM_006011]
A_23_P101193	AK025336	MYO5B	1.91751	0.00017958	0.000707838	Homo sapiens cDNA: FLJ21683 fis, clone COL09335. [AK025336]
A_23_P138856	NM_006442	DRAP1	1.91517	1.09848e-06	0.000264089	Homo sapiens DR1-associated protein 1 (negative cofactor 2 alpha) (DRAP1), mRNA [NM_006442]
A_24_P6083	NM_213720	C22orf16	1.9149	1.46415e-06	0.000264089	Homo sapiens chromosome 22 open reading frame 16 (C22orf16), mRNA [NM_213720]
A_23_P142796	NM_017980	LIMS2	1.91272	6.25231e-05	0.000409671	Homo sapiens LIM and senescent cell antigen-like domains 2 (LIMS2), mRNA [NM_017980]
A_23_P138805	NM_012124	CHORDC1	1.91266	2.17434e-06	0.000264089	Homo sapiens cysteine and histidine-rich domain (CHORD)-containing 1 (CHORDC1), mRNA [NM_012124]
A_23_P69810	NM_032717	HMFN0839	1.90905	0.000197817	0.000749281	Homo sapiens hypothetical protein MGC11324 (HMFN0839), mRNA [NM_032717]
A_23_P501538	NM_153631	HOXA3	1.9067	9.45761e-06	0.000267926	Homo sapiens homeobox A3 (HOXA3), transcript variant 2, mRNA [NM_153631]
A_24_P203407	BC029662	C20orf142	1.90518	0.000250436	0.00086605	Homo sapiens chromosome 20 open reading frame 142, mRNA (cDNA clone IMAGE:4933017), with apparent retained intron. [BC029662]
A_24_P125096	NM_005952	MT1X	1.9044	1.46386e-06	0.000264089	Homo sapiens metallothionein 1X (MT1X), mRNA [NM_005952]
A_23_P106844	NM_005953	MT2A	1.90257	0.00010026	0.000514902	Homo sapiens metallothionein 2A (MT2A), mRNA [NM_005953]
A_23_P31721	NM_001951	E2F5	1.90192	1.59769e-06	0.000264089	Homo sapiens E2F transcription factor 5, p130-binding (E2F5), mRNA [NM_001951]
A_23_P16722	NM_014689	DOCK10	1.90036	1.25486e-06	0.000264089	Homo sapiens dedicator of cytokinesis 10 (DOCK10), mRNA [NM_014689]
A_24_P361896	NM_005953	MT2A	1.89998	1.80345e-05	0.000282736	Homo sapiens metallothionein 2A (MT2A), mRNA [NM_005953]
A_24_P196384	AK055252	AK055252	1.89996	0.000158988	0.000662962	Homo sapiens cDNA FLJ30690 fis, clone FCBBF2000576. [AK055252]
A_24_P406132	NM_002754	MAPK13	1.89867	7.66509e-05	0.000452979	Homo sapiens mitogen-activated protein kinase 13 (MAPK13), mRNA [NM_002754]
A_23_P501822	NM_002230	JUP	1.8971	6.49916e-06	0.000264089	Homo sapiens junction plakoglobin (JUP), transcript variant 1, mRNA [NM_002230]
A_23_P106425	NM_182616	C15orf38	1.89698	4.56966e-05	0.000359758	Homo sapiens chromosome 15 open reading frame 38 (C15orf38), mRNA [NM_182616]
A_23_P206707	NM_005950	MT1G	1.8954	4.89313e-06	0.000264089	Homo sapiens metallothionein 1G (MT1G), mRNA [NM_005950]
A_24_P298894	ENST00000332888	ENST00000332888	1.89521	0.000247926	0.000861115	Unknown
A_23_P77328	NM_005258	GCHFR	1.89173	2.27109e-05	0.000294999	Homo sapiens GTP cyclohydrolase I feedback regulator (GCHFR), mRNA [NM_005258]
A_23_P252413	ENST00000245185	ENST00000245185	1.88991	1.42919e-05	0.000273478	full-length cDNA clone CS0DJ010YN14 of T cells (Jurkat cell line) Cot 10-normalized of Homo sapiens (human). [CR625648]
A_32_P162537	THC2288797	THC2288797	1.88909	6.95273e-05	0.000430581	Q753E4 (Q753E4) AFR372Wp, partial (3%) [THC2288797]
A_24_P221154	NM_002858	ABCD3	1.88129	0.000147803	0.000632663	Homo sapiens ATP-binding cassette, sub-family D (ALD), member 3 (ABCD3), mRNA [NM_002858]
A_32_P211188	AK024346	LOC153346	1.88115	0.0043798	0.00724683	Homo sapiens cDNA FLJ14284 fis, clone PLACE1005898. [AK024346]
A_23_P359091	U68019	SMAD3	1.8795	4.43853e-06	0.000264089	Homo sapiens mad protein homolog (hMAD-3) mRNA, complete cds. [U68019]
A_23_P203420	NM_004739	MTA2	1.87927	4.56899e-05	0.000359758	Homo sapiens metastasis associated 1 family, member 2 (MTA2), mRNA [NM_004739]
A_23_P216970	NM_005658	TRAF1	1.87774	0.000353247	0.00108001	Homo sapiens TNF receptor-associated factor 1 (TRAF1), mRNA [NM_005658]
A_23_P150238	NM_031450	Bles03	1.87558	3.37687e-06	0.000264089	Homo sapiens basophilic leukemia expressed protein BLES03 (Bles03), mRNA [NM_031450]
A_23_P414343	NM_005951	MT1H	1.87509	1.0855e-06	0.000264089	Homo sapiens metallothionein 1H (MT1H), mRNA [NM_005951]
A_23_P79134	NM_024310	PLEKHF1	1.87279	2.72984e-05	0.000311064	Homo sapiens pleckstrin homology domain containing, family F (with FYVE domain) member 1 (PLEKHF1), mRNA [NM_024310]
A_23_P303242	NM_005952	MT1X	1.87043	4.38251e-06	0.000264089	Homo sapiens metallothionein 1X (MT1X), mRNA [NM_005952]
A_23_P62752	NM_002521	NPPB	1.86535	1.64381e-06	0.000264089	Homo sapiens natriuretic peptide precursor B (NPPB), mRNA [NM_002521]
A_24_P406986	NM_199329	SLC43A3	1.86501	6.77208e-06	0.000264089	Homo sapiens solute carrier family 43, member 3 (SLC43A3), mRNA [NM_199329]
A_23_P148556	NM_000033	ABCD1	1.8643	0.0004492	0.00126509	Homo sapiens ATP-binding cassette, sub-family D (ALD), member 1 (ABCD1), mRNA [NM_000033]
A_23_P389897	NM_002507	NGFR	1.85925	2.02713e-05	0.000289208	Homo sapiens nerve growth factor receptor (TNFR superfamily, member 16) (NGFR), mRNA [NM_002507]
A_23_P51410	NM_022743	SMYD3	1.85875	5.5722e-05	0.000388545	Homo sapiens SET and MYND domain containing 3 (SMYD3), mRNA [NM_022743]
A_24_P829261	NR_002819	MALAT1	1.85659	3.28965e-05	0.00032573	Homo sapiens metastasis associated lung adenocarcinoma transcript 1 (non-coding RNA) (MALAT1) on chromosome 11 [NR_002819]
A_24_P794515	BC031316	BC031316	1.85533	4.0436e-06	0.000264089	Homo sapiens cDNA clone IMAGE:5277380. [BC031316]
A_23_P2203	NM_016281	TAOK3	1.85032	3.66565e-05	0.000335799	Homo sapiens TAO kinase 3 (TAOK3), mRNA [NM_016281]
A_23_P38567	NM_152904	SPECC1	1.8489	4.70798e-06	0.000264089	Homo sapiens spectrin domain with coiled-coils 1 (SPECC1), transcript variant NSP5beta3alpha, mRNA [NM_152904]
A_24_P123408	NM_014945	ABLIM3	1.84878	0.000202254	0.000757618	Homo sapiens actin binding LIM protein family, member 3 (ABLIM3), mRNA [NM_014945]
A_23_P104073	NM_002960	S100A3	1.84677	0.000148024	0.000633213	Homo sapiens S100 calcium binding protein A3 (S100A3), mRNA [NM_002960]
A_23_P134953	NM_001122	ADFP	1.84191	6.40763e-05	0.000415022	Homo sapiens adipose differentiation-related protein (ADFP), mRNA [NM_001122]
A_23_P29237	NM_145641	APOL3	1.83994	1.6004e-05	0.000274955	Homo sapiens apolipoprotein L, 3 (APOL3), transcript variant beta/a, mRNA [NM_145641]
A_23_P72285	NM_006761	YWHAE	1.83848	1.37221e-06	0.000264089	Homo sapiens tyrosine 3-monooxygenase/tryptophan 5-monooxygenase activation protein, epsilon polypeptide (YWHAE), mRNA [NM_006761]
A_24_P107277	NM_006442	DRAP1	1.82908	1.04415e-05	0.000268388	Homo sapiens DR1-associated protein 1 (negative cofactor 2 alpha) (DRAP1), mRNA [NM_006442]
A_23_P79155	ENST00000329321	ENST00000329321	1.82884	7.90297e-05	0.000458609	Homo sapiens cDNA FLJ16071 fis, clone HSYRA2001003, highly similar to PUTATIVE G PROTEIN-COUPLED RECEPTOR GPR39. [AK122643]
A_23_P116435	NM_016412	IGF2AS	1.82602	0.00177317	0.00346683	Homo sapiens insulin-like growth factor 2 antisense (IGF2AS), mRNA [NM_016412]
A_23_P145874	NM_152703	SAMD9L	1.82221	2.86052e-06	0.000264089	Homo sapiens sterile alpha motif domain containing 9-like (SAMD9L), mRNA [NM_152703]
A_23_P33022	NM_021128	POLR2L	1.82159	8.1634e-06	0.000264483	Homo sapiens polymerase (RNA) II (DNA directed) polypeptide L, 7.6kDa (POLR2L), mRNA [NM_021128]
A_23_P215525	NM_015550	OSBPL3	1.82081	5.20759e-06	0.000264089	Homo sapiens oxysterol binding protein-like 3 (OSBPL3), transcript variant 1, mRNA [NM_015550]
A_23_P347070	NM_018440	PAG1	1.8182	4.79142e-05	0.00036431	Homo sapiens phosphoprotein associated with glycosphingolipid microdomains 1 (PAG1), mRNA [NM_018440]
A_24_P294233	NM_014905	GLS	1.81618	1.31563e-05	0.000268613	Homo sapiens glutaminase (GLS), mRNA [NM_014905]
A_23_P8452	NM_002304	LFNG	1.81106	1.13561e-06	0.000264089	Homo sapiens lunatic fringe homolog (Drosophila) (LFNG), mRNA [NM_002304]
A_24_P160466	NM_052899	KIAA1893	1.8095	2.74276e-06	0.000264089	Homo sapiens G protein-regulated inducer of neurite outgrowth 1 (KIAA1893), mRNA [NM_052899]
A_23_P162142	NM_015516	LRRC54	1.80926	0.000215187	0.000787368	Homo sapiens leucine rich repeat containing 54 (LRRC54), mRNA [NM_015516]
A_32_P217773	NM_032872	SYTL1	1.80627	0.000339334	0.00105106	Homo sapiens synaptotagmin-like 1 (SYTL1), mRNA [NM_032872]
A_24_P330009	NM_021128	POLR2L	1.80452	1.25199e-05	0.000268613	Homo sapiens polymerase (RNA) II (DNA directed) polypeptide L, 7.6kDa (POLR2L), mRNA [NM_021128]
A_32_P462013	AK021694	CXorf10	1.80305	0.00070112	0.00172554	Homo sapiens cDNA FLJ11632 fis, clone HEMBA1004272. [AK021694]
A_32_P82179	THC2318057	THC2318057	1.80108	0.00279235	0.00498849	Unknown
A_23_P40718	NM_001003828	PARVB	1.79487	0.000115028	0.0005506	Homo sapiens parvin, beta (PARVB), transcript variant 1, mRNA [NM_001003828]
A_23_P26994	NM_031498	GNGT2	1.79171	0.000507221	0.00137394	Homo sapiens guanine nucleotide binding protein (G protein), gamma transducing activity polypeptide 2 (GNGT2), mRNA [NM_031498]
A_24_P171873	NM_012176	FBXO4	1.79042	2.68232e-05	0.000308621	Homo sapiens F-box protein 4 (FBXO4), transcript variant 1, mRNA [NM_012176]
A_23_P328740	ENST00000310865	ENST00000310865	1.78999	1.18305e-05	0.000268613	Homo sapiens mRNA full length insert cDNA clone EUROIMAGE 2004990. [AL389981]
A_23_P163782	NM_005951	MT1H	1.78769	1.23304e-05	0.000268613	Homo sapiens metallothionein 1H (MT1H), mRNA [NM_005951]
A_23_P365738	NM_015193	ARC	1.78707	3.9265e-06	0.000264089	Homo sapiens activity-regulated cytoskeleton-associated protein (ARC), mRNA [NM_015193]
A_23_P52298	NM_006993	NPM3	1.78526	1.96825e-06	0.000264089	Homo sapiens nucleophosmin/nucleoplasmin, 3 (NPM3), mRNA [NM_006993]
A_24_P42603	NM_007118	TRIO	1.78297	0.00423912	0.00704508	Homo sapiens triple functional domain (PTPRF interacting) (TRIO), mRNA [NM_007118]
A_23_P72096	NM_000575	IL1A	1.78079	1.24863e-06	0.000264089	Homo sapiens interleukin 1, alpha (IL1A), mRNA [NM_000575]
A_23_P154962	BC035246	KIAA1666	1.78023	2.79033e-05	0.000314945	Homo sapiens KIAA1666 protein, mRNA (cDNA clone IMAGE:4827837), complete cds. [BC035246]
A_23_P127879	NM_016526	BET1L	1.77978	6.05011e-05	0.000401845	Homo sapiens blocked early in transport 1 homolog (S. cerevisiae)-like (BET1L), mRNA [NM_016526]
A_24_P410605	BC080541	ROR1	1.77884	0.000234873	0.000834718	Homo sapiens receptor tyrosine kinase-like orphan receptor 1, mRNA (cDNA clone IMAGE:5477978), complete cds. [BC080541]
A_23_P52176	NM_003431	ZNF124	1.77824	0.000297562	0.000965827	Homo sapiens zinc finger protein 124 (HZF-16) (ZNF124), mRNA [NM_003431]
A_23_P60306	NM_138554	TLR4	1.77665	2.08643e-05	0.000290117	Homo sapiens toll-like receptor 4 (TLR4), mRNA [NM_138554]
A_23_P93524	NM_001017373	SAMD3	1.77612	0.000588688	0.0015276	Homo sapiens sterile alpha motif domain containing 3 (SAMD3), transcript variant 1, mRNA [NM_001017373]
A_23_P139919	NM_018413	CHST11	1.77554	0.0013473	0.00281616	Homo sapiens carbohydrate (chondroitin 4) sulfotransferase 11 (CHST11), mRNA [NM_018413]
A_24_P23411	NM_016607	ARMCX3	1.77469	0.00312266	0.00546658	Homo sapiens armadillo repeat containing, X-linked 3 (ARMCX3), transcript variant 1, mRNA [NM_016607]
A_24_P359191	NM_003043	SLC6A6	1.77158	1.22212e-05	0.000268613	Homo sapiens solute carrier family 6 (neurotransmitter transporter, taurine), member 6 (SLC6A6), mRNA [NM_003043]
A_23_P146187	NM_015169	RRS1	1.768	6.06815e-06	0.000264089	Homo sapiens RRS1 ribosome biogenesis regulator homolog (S. cerevisiae) (RRS1), mRNA [NM_015169]
A_23_P344421	NM_019055	ROBO4	1.76757	0.000214328	0.000786	Homo sapiens roundabout homolog 4, magic roundabout (Drosophila) (ROBO4), mRNA [NM_019055]
A_23_P125579	NM_021242	MID1IP1	1.75539	6.22692e-06	0.000264089	Homo sapiens MID1 interacting protein 1 (gastrulation specific G12-like (zebrafish)) (MID1IP1), mRNA [NM_021242]
A_24_P346431	NM_022748	TNS3	1.75484	0.000147026	0.000630682	Homo sapiens tensin 3 (TNS3), mRNA [NM_022748]
A_24_P180654	BC063666	CREB3L2	1.75461	0.000208164	0.000771783	Homo sapiens cAMP responsive element binding protein 3-like 2, mRNA (cDNA clone IMAGE:4185677), complete cds. [BC063666]
A_23_P209625	NM_000104	CYP1B1	1.75315	0.000180854	0.000711199	Homo sapiens cytochrome P450, family 1, subfamily B, polypeptide 1 (CYP1B1), mRNA [NM_000104]
A_23_P75500	NM_015399	BRMS1	1.75079	1.34488e-05	0.000268613	Homo sapiens breast cancer metastasis suppressor 1 (BRMS1), transcript variant 1, mRNA [NM_015399]
A_32_P9753	BC024020	TMEM49	1.75047	0.00121137	0.00259307	Homo sapiens transmembrane protein 49, mRNA (cDNA clone IMAGE:4295896), with apparent retained intron. [BC024020]
A_23_P54840	NM_005946	MT1A	1.74928	1.57994e-05	0.000274955	Homo sapiens metallothionein 1A (functional) (MT1A), mRNA [NM_005946]
A_24_P415624	NM_014938	MLXIP	1.73832	0.000384916	0.00114291	Homo sapiens MLX interacting protein (MLXIP), mRNA [NM_014938]
A_23_P85703	NM_005686	SOX13	1.7347	4.39964e-05	0.000355302	Homo sapiens SRY (sex determining region Y)-box 13 (SOX13), mRNA [NM_005686]
A_23_P109636	NM_015541	LRIG1	1.73032	2.10498e-06	0.000264089	Homo sapiens leucine-rich repeats and immunoglobulin-like domains 1 (LRIG1), mRNA [NM_015541]
A_32_P221966	AY102069	AY102069	1.72959	0.000854221	0.00198933	Homo sapiens surfactant associated protein F mRNA, partial sequence. [AY102069]
A_32_P3783	THC2376586	THC2376586	1.72853	0.000437467	0.00124339	AF533653 truncated DNA architectural factor HMGA2 {Homo sapiens;} , partial (64%) [THC2376586]
A_23_P321511	NM_178450	2007-03-02	1.72799	0.000127421	0.000582267	Homo sapiens membrane-associated ring finger (C3HC4) 3 (MARCH3), mRNA [NM_178450]
A_24_P118196	ENST00000308603	ENST00000308603	1.72791	0.00012788	0.000583522	PREDICTED: Homo sapiens similar to CG9996-PA (LOC389129), mRNA [XM_371647]
A_24_P104174	NM_016281	TAOK3	1.72676	3.43159e-06	0.000264089	Homo sapiens TAO kinase 3 (TAOK3), mRNA [NM_016281]
A_24_P329815	NM_130847	AMOTL1	1.72491	0.0010181	0.00227043	Homo sapiens angiomotin like 1 (AMOTL1), mRNA [NM_130847]
A_24_P945181	NM_013286	RBM15B	1.72445	0.000274019	0.000913811	Homo sapiens RNA binding motif protein 15B (RBM15B), mRNA [NM_013286]
A_32_P2213	CB306038	CB306038	1.72335	2.58366e-05	0.000307203	CB306038 UI-CF-EN1-aeh-b-15-0-UI.s1 UI-CF-EN1 Homo sapiens cDNA clone UI-CF-EN1-aeh-b-15-0-UI 3', mRNA sequence [CB306038]
A_23_P143958	BC049823	RPL22L1	1.72222	2.62153e-06	0.000264089	Homo sapiens ribosomal protein L22-like 1, mRNA (cDNA clone IMAGE:4865966). [BC049823]
A_23_P55421	NM_020649	CBX8	1.72136	0.0023254	0.00430964	Homo sapiens chromobox homolog 8 (Pc class homolog, Drosophila) (CBX8), mRNA [NM_020649]
A_23_P30435	NM_006058	TNIP1	1.71218	0.000102583	0.000520736	Homo sapiens TNFAIP3 interacting protein 1 (TNIP1), mRNA [NM_006058]
A_23_P252711	NM_016027	LACTB2	1.71183	1.29865e-05	0.000268613	Homo sapiens lactamase, beta 2 (LACTB2), mRNA [NM_016027]
A_23_P2423	NM_018048	FLJ10292	1.70759	1.80332e-06	0.000264089	Homo sapiens mago-nashi homolog (FLJ10292), mRNA [NM_018048]
A_23_P251293	NM_003087	SNCG	1.70661	0.000778121	0.00186205	Homo sapiens synuclein, gamma (breast cancer-specific protein 1) (SNCG), mRNA [NM_003087]
A_24_P396980	NM_053024	PFN2	1.70642	0.000249983	0.00086526	Homo sapiens profilin 2 (PFN2), transcript variant 1, mRNA [NM_053024]
A_32_P154091	AK124295	LOC389641	1.70563	1.42892e-06	0.000264089	Homo sapiens cDNA FLJ42301 fis, clone TOVAR2002514. [AK124295]
A_23_P31287	NM_133468	BMPER	1.6992	4.67341e-06	0.000264089	Homo sapiens BMP binding endothelial regulator (BMPER), mRNA [NM_133468]
A_23_P358548	NM_199329	SLC43A3	1.69811	3.98207e-06	0.000264089	Homo sapiens solute carrier family 43, member 3 (SLC43A3), mRNA [NM_199329]
A_23_P20502	NM_130849	SLC39A4	1.69723	9.58114e-06	0.000267926	Homo sapiens solute carrier family 39 (zinc transporter), member 4 (SLC39A4), transcript variant 2, mRNA [NM_130849]
A_23_P361085	CR592254	CR592254	1.69432	1.59968e-06	0.000264089	full-length cDNA clone CS0DI036YI09 of Placenta Cot 25-normalized of Homo sapiens (human). [CR592254]
A_23_P6771	NM_014583	LMCD1	1.69361	3.68722e-05	0.000335987	Homo sapiens LIM and cysteine-rich domains 1 (LMCD1), mRNA [NM_014583]
A_23_P303155	NM_032824	TMEM87B	1.69317	0.000137226	0.000607132	Homo sapiens transmembrane protein 87B (TMEM87B), mRNA [NM_032824]
A_24_P943095	NM_001033553	SPECC1	1.69211	0.000512877	0.00138388	Homo sapiens spectrin domain with coiled-coils 1 (SPECC1), transcript variant NSP5beta3beta, mRNA [NM_001033553]
A_24_P416997	NM_145641	APOL3	1.69083	0.000340112	0.00105252	Homo sapiens apolipoprotein L, 3 (APOL3), transcript variant beta/a, mRNA [NM_145641]
A_23_P7361	NM_024090	ELOVL6	1.68859	1.47795e-06	0.000264089	Homo sapiens ELOVL family member 6, elongation of long chain fatty acids (FEN1/Elo2, SUR4/Elo3-like, yeast) (ELOVL6), mRNA [NM_024090]
A_23_P166633	NM_002213	ITGB5	1.68683	2.0922e-05	0.000290117	Homo sapiens integrin, beta 5 (ITGB5), mRNA [NM_002213]
A_23_P46844	NM_030912	TRIM8	1.68456	4.90016e-06	0.000264089	Homo sapiens tripartite motif-containing 8 (TRIM8), mRNA [NM_030912]
A_23_P9192	NM_005156	ROD1	1.68273	6.024e-05	0.000401457	Homo sapiens ROD1 regulator of differentiation 1 (S. pombe) (ROD1), mRNA [NM_005156]
A_32_P82963	BQ012969	BQ012969	1.68214	0.00169431	0.0033446	BQ012969 UI-1-BC1p-ayj-c-03-0-UI.s1 NCI_CGAP_Pl3 Homo sapiens cDNA clone UI-1-BC1p-ayj-c-03-0-UI 3', mRNA sequence [BQ012969]
A_23_P62741	BC025721	ELTD1	1.68161	2.70551e-05	0.000309526	Homo sapiens EGF, latrophilin and seven transmembrane domain containing 1, mRNA (cDNA clone MGC:34204 IMAGE:5229055), complete cds. [BC025721]
A_32_P112331	AK026225	AK026225	1.68084	0.00301698	0.00531217	Homo sapiens cDNA: FLJ22572 fis, clone HSI02313. [AK026225]
A_32_P749354	NM_032325	MGC11102	1.67972	1.34479e-05	0.000268613	Homo sapiens hypothetical protein MGC11102 (MGC11102), mRNA [NM_032325]
A_23_P3379	NM_002891	RASGRF1	1.67874	0.00067371	0.00167645	Homo sapiens Ras protein-specific guanine nucleotide-releasing factor 1 (RASGRF1), transcript variant 1, mRNA [NM_002891]
A_23_P2181	NM_001001336	CYB5R2	1.67805	7.9863e-05	0.000460792	Homo sapiens cytochrome b5 reductase 2 (CYB5R2), transcript variant 2, mRNA [NM_001001336]
A_23_P324633	NM_018325	C9orf72	1.67756	0.00162479	0.00324268	Homo sapiens chromosome 9 open reading frame 72 (C9orf72), transcript variant 1, mRNA [NM_018325]
A_32_P147241	NM_182470	PKM2	1.6745	1.59697e-06	0.000264089	Homo sapiens pyruvate kinase, muscle (PKM2), transcript variant 2, mRNA [NM_182470]
A_23_P156327	NM_000358	TGFBI	1.67309	2.26488e-06	0.000264089	Homo sapiens transforming growth factor, beta-induced, 68kDa (TGFBI), mRNA [NM_000358]
A_24_P111242	AL833119	DKFZp313A2432	1.67104	0.000899522	0.00206987	Homo sapiens mRNA; cDNA DKFZp313A2432 (from clone DKFZp313A2432). [AL833119]
A_24_P417935	CR590071	CR590071	1.66485	2.0761e-05	0.000290117	full-length cDNA clone CS0DC010YD15 of Neuroblastoma Cot 25-normalized of Homo sapiens (human). [CR590071]
A_23_P15906	NM_017512	ENOSF1	1.66479	7.21348e-06	0.000264483	Homo sapiens enolase superfamily member 1 (ENOSF1), mRNA [NM_017512]
A_32_P75792	BC089443	C1QDC2	1.66428	0.00285079	0.00507796	Homo sapiens C1q domain containing 2, mRNA (cDNA clone MGC:105127 IMAGE:30554756), complete cds. [BC089443]
A_23_P203983	NM_019034	RHOF	1.66249	0.000665205	0.00166229	Homo sapiens ras homolog gene family, member F (in filopodia) (RHOF), mRNA [NM_019034]
A_23_P167452	NM_016442	ARTS-1	1.66232	0.00319872	0.00557423	Homo sapiens type 1 tumor necrosis factor receptor shedding aminopeptidase regulator (ARTS-1), mRNA [NM_016442]
A_23_P399501	NM_182470	PKM2	1.65861	3.94726e-06	0.000264089	Homo sapiens pyruvate kinase, muscle (PKM2), transcript variant 2, mRNA [NM_182470]
A_23_P154282	NM_032309	CHCHD5	1.65578	3.91488e-06	0.000264089	Homo sapiens coiled-coil-helix-coiled-coil-helix domain containing 5 (CHCHD5), mRNA [NM_032309]
A_23_P65129	NM_032840	SPRYD3	1.65532	3.47689e-05	0.000332118	Homo sapiens SPRY domain containing 3 (SPRYD3), mRNA [NM_032840]
A_24_P19884	AK127884	AK127884	1.65363	0.000294853	0.000959496	Homo sapiens cDNA FLJ45990 fis, clone RECTM2001519. [AK127884]
A_32_P103291	NM_022743	SMYD3	1.65186	3.59489e-06	0.000264089	Homo sapiens SET and MYND domain containing 3 (SMYD3), mRNA [NM_022743]
A_23_P4503	NM_017512	ENOSF1	1.65186	2.46005e-05	0.000301997	Homo sapiens enolase superfamily member 1 (ENOSF1), mRNA [NM_017512]
A_23_P356330	NM_015704	D15Wsu75e	1.65182	1.99632e-05	0.00028848	Homo sapiens DNA segment, Chr 15, Wayne State University 75, expressed (D15Wsu75e), mRNA [NM_015704]
A_23_P138796	NM_130847	AMOTL1	1.64743	0.000315552	0.00100389	Homo sapiens angiomotin like 1 (AMOTL1), mRNA [NM_130847]
A_32_P144629	THC2339084	THC2339084	1.64683	0.00538254	0.00862291	Q93HV7 (Q93HV7) Probable dihydrolipoamide acyltransferase (Fragment), partial (5%) [THC2339084]
A_23_P88831	NM_003983	SLC7A6	1.64547	0.00100674	0.00225118	Homo sapiens solute carrier family 7 (cationic amino acid transporter, y+ system), member 6 (SLC7A6), mRNA [NM_003983]
A_32_P115358	NM_023075	MPPE1	1.64503	4.87276e-05	0.000366755	Homo sapiens metallophosphoesterase 1 (MPPE1), transcript variant 1, mRNA [NM_023075]
A_24_P126425	NM_032222	FLJ22374	1.64315	0.000632791	0.0016028	Homo sapiens hypothetical protein FLJ22374 (FLJ22374), mRNA [NM_032222]
A_23_P87150	NM_004811	LPXN	1.6404	0.000147323	0.000631133	Homo sapiens leupaxin (LPXN), mRNA [NM_004811]
A_23_P66698	AK074161	HCP1	1.6403	7.20207e-05	0.000439128	Homo sapiens mRNA for FLJ00234 protein. [AK074161]
A_32_P176174	THC2400593	THC2400593	1.64006	1.01902e-05	0.000267926	Unknown
A_23_P82503	ENST00000362013	ENST00000362013	1.63962	7.93389e-06	0.000264483	Homo sapiens, clone IMAGE:4427023, mRNA. [BC015448]
A_23_P205281	NM_004894	C14orf2	1.6389	1.56092e-06	0.000264089	Homo sapiens chromosome 14 open reading frame 2 (C14orf2), mRNA [NM_004894]
A_32_P195255	CR599788	CR599788	1.63571	6.71378e-05	0.000423088	full-length cDNA clone CS0DC013YA17 of Neuroblastoma Cot 25-normalized of Homo sapiens (human). [CR599788]
A_23_P127467	NM_032325	MGC11102	1.63445	7.87362e-06	0.000264483	Homo sapiens hypothetical protein MGC11102 (MGC11102), mRNA [NM_032325]
A_24_P379727	NM_032309	CHCHD5	1.63091	8.71743e-06	0.000267767	Homo sapiens coiled-coil-helix-coiled-coil-helix domain containing 5 (CHCHD5), mRNA [NM_032309]
A_24_P417220	NR_000033	ESTRRA	1.62269	3.48448e-06	0.000264089	Homo sapiens estrogen-related receptor alpha pseudogene (ESTRRA) on chromosome 13 [NR_000033]
A_23_P26847	NM_000346	SOX9	1.62166	2.50386e-06	0.000264089	Homo sapiens SRY (sex determining region Y)-box 9 (campomelic dysplasia, autosomal sex-reversal) (SOX9), mRNA [NM_000346]
A_23_P345820	NM_014991	WDFY3	1.61822	0.00388968	0.00655501	Homo sapiens WD repeat and FYVE domain containing 3 (WDFY3), transcript variant 1, mRNA [NM_014991]
A_32_P149753	AK022848	AK022848	1.61524	0.00253154	0.0046181	Homo sapiens cDNA FLJ12786 fis, clone NT2RP2001936. [AK022848]
A_24_P100351	NM_019067	GNL3L	1.61347	0.00459608	0.00754609	Homo sapiens guanine nucleotide binding protein-like 3 (nucleolar)-like (GNL3L), mRNA [NM_019067]
A_23_P46390	NM_032872	SYTL1	1.61267	0.00193738	0.00371842	Homo sapiens synaptotagmin-like 1 (SYTL1), mRNA [NM_032872]
A_24_P916686	BC015962	BC015962	1.61159	3.17359e-05	0.000324126	Homo sapiens, clone IMAGE:4081125, mRNA, partial cds. [BC015962]
A_23_P74629	NM_001030	RPS27	1.61122	2.22184e-06	0.000264089	Homo sapiens ribosomal protein S27 (metallopanstimulin 1) (RPS27), mRNA [NM_001030]
A_23_P150147	NM_018276	SSH3	1.61077	0.00248584	0.00455187	Homo sapiens slingshot homolog 3 (Drosophila) (SSH3), transcript variant 2, mRNA [NM_018276]
A_23_P111041	NM_003525	HIST1H2BI	1.60953	2.18239e-05	0.000290414	Homo sapiens histone 1, H2bi (HIST1H2BI), mRNA [NM_003525]
A_23_P62932	NM_001677	ATP1B1	1.60637	2.37724e-06	0.000264089	Homo sapiens ATPase, Na+/K+ transporting, beta 1 polypeptide (ATP1B1), transcript variant 1, mRNA [NM_001677]
A_23_P64661	NM_032496	ARHGAP9	1.60565	0.000884243	0.00204382	Homo sapiens Rho GTPase activating protein 9 (ARHGAP9), mRNA [NM_032496]
A_23_P150325	NM_032021	AD031	1.60472	0.00264539	0.00478215	Homo sapiens AD031 protein (AD031), mRNA [NM_032021]
A_23_P358944	NM_033245	PML	1.60356	2.17058e-06	0.000264089	Homo sapiens promyelocytic leukemia (PML), transcript variant 12, mRNA [NM_033245]
A_24_P148235	NM_001030	RPS27	1.60093	5.07502e-06	0.000264089	Homo sapiens ribosomal protein S27 (metallopanstimulin 1) (RPS27), mRNA [NM_001030]
A_24_P55496	NM_053001	OSR2	1.59957	0.0014825	0.00302322	Homo sapiens odd-skipped related 2 (Drosophila) (OSR2), mRNA [NM_053001]
A_23_P206724	NM_175617	MT1E	1.59904	0.000545874	0.00144721	Homo sapiens metallothionein 1E (functional) (MT1E), mRNA [NM_175617]
A_24_P529168	ENST00000360600	ENST00000360600	1.59557	2.9577e-05	0.000319456	Homo sapiens C13orf25 v_1 mRNA for chromosome 13 open reading frame 25 variant 1, complete cds. [AB176707]
A_24_P3783	NM_003521	HIST1H2BM	1.59497	7.32683e-06	0.000264483	Homo sapiens histone 1, H2bm (HIST1H2BM), mRNA [NM_003521]
A_23_P428184	NM_021065	HIST1H2AD	1.59351	0.000660083	0.00165249	Homo sapiens histone 1, H2ad (HIST1H2AD), mRNA [NM_021065]
A_23_P405088	NM_005602	CLDN11	1.59253	2.57483e-05	0.000307049	Homo sapiens claudin 11 (oligodendrocyte transmembrane protein) (CLDN11), mRNA [NM_005602]
A_24_P76707	BC009051	BC009051	1.59149	0.000180938	0.000711199	Homo sapiens cDNA clone IMAGE:3865825, with apparent retained intron. [BC009051]
A_23_P39309	NM_002784	PSG9	1.59117	0.000373017	0.00111857	Homo sapiens pregnancy specific beta-1-glycoprotein 9 (PSG9), mRNA [NM_002784]
A_23_P155939	NM_182524	ZNF595	1.59034	0.000990918	0.00222421	Homo sapiens zinc finger protein 595 (ZNF595), mRNA [NM_182524]
A_32_P134290	NM_017742	ZCCHC2	1.58946	0.000474927	0.0013132	Homo sapiens zinc finger, CCHC domain containing 2 (ZCCHC2), mRNA [NM_017742]
A_32_P10403	BX330361	BX330361	1.58861	2.13591e-06	0.000264089	BX330361 Homo sapiens PLACENTA COT 25-NORMALIZED Homo sapiens cDNA clone CS0DI043YB20 3-PRIME, mRNA sequence [BX330361]
A_24_P306214	NM_020947	KIAA1609	1.58741	1.21597e-05	0.000268613	Homo sapiens KIAA1609 protein (KIAA1609), mRNA [NM_020947]
A_23_P120435	NM_080614	WFDC3	1.58737	6.8979e-05	0.000429244	Homo sapiens WAP four-disulfide core domain 3 (WFDC3), transcript variant 1, mRNA [NM_080614]
A_24_P8371	ENST00000329078	ENST00000329078	1.58732	1.30701e-05	0.000268613	Homo sapiens hypothetical protein LOC124976, mRNA (cDNA clone MGC:27061 IMAGE:4814561), complete cds. [BC041772]
A_23_P205265	NM_001969	EIF5	1.58515	6.59695e-06	0.000264089	Homo sapiens eukaryotic translation initiation factor 5 (EIF5), transcript variant 1, mRNA [NM_001969]
A_24_P386639	NM_016526	BET1L	1.58197	4.33131e-06	0.000264089	Homo sapiens blocked early in transport 1 homolog (S. cerevisiae)-like (BET1L), mRNA [NM_016526]
A_24_P349356	NM_207354	ANKRD13D	1.58076	2.2125e-05	0.000291419	Homo sapiens ankyrin repeat domain 13 family, member D (ANKRD13D), mRNA [NM_207354]
A_32_P38467	CR625561	CR625561	1.57621	5.44423e-06	0.000264089	full-length cDNA clone CS0DJ002YM03 of T cells (Jurkat cell line) Cot 10-normalized of Homo sapiens (human). [CR625561]
A_23_P79302	NM_177964	LOC130576	1.57572	0.00527692	0.00848085	Homo sapiens hypothetical protein LOC130576 (LOC130576), mRNA [NM_177964]
A_24_P141786	NM_001681	ATP2A2	1.57512	9.99045e-06	0.000267926	Homo sapiens ATPase, Ca++ transporting, cardiac muscle, slow twitch 2 (ATP2A2), transcript variant 2, mRNA [NM_001681]
A_23_P27677	NM_001571	IRF3	1.57421	1.06882e-05	0.000268613	Homo sapiens interferon regulatory factor 3 (IRF3), mRNA [NM_001571]
A_24_P29885	NM_002514	NOV	1.57095	0.00012411	0.000573023	Homo sapiens nephroblastoma overexpressed gene (NOV), mRNA [NM_002514]
A_24_P544661	BC068044	BC068044	1.57049	0.000137296	0.000607269	Homo sapiens cDNA clone IMAGE:6380649, containing frame-shift errors. [BC068044]
A_23_P79130	NM_024310	PLEKHF1	1.56926	5.97797e-06	0.000264089	Homo sapiens pleckstrin homology domain containing, family F (with FYVE domain) member 1 (PLEKHF1), mRNA [NM_024310]
A_23_P385322	NM_020799	STAMBPL1	1.56805	6.77646e-05	0.000424671	Homo sapiens STAM binding protein-like 1 (STAMBPL1), mRNA [NM_020799]
A_23_P3186	NM_003858	CCNK	1.5654	1.18798e-05	0.000268613	Homo sapiens cyclin K (CCNK), mRNA [NM_003858]
A_23_P55948	AB033031	PRR12	1.56536	0.000240034	0.000845354	Homo sapiens mRNA for KIAA1205 protein, partial cds. [AB033031]
A_24_P383609	NM_199461	NANOS1	1.56407	0.000296503	0.000963297	Homo sapiens nanos homolog 1 (Drosophila) (NANOS1), transcript variant 1, mRNA [NM_199461]
A_23_P98261	NM_006396	SSSCA1	1.56372	2.87827e-06	0.000264089	Homo sapiens Sjogren's syndrome/scleroderma autoantigen 1 (SSSCA1), mRNA [NM_006396]
A_23_P18684	NM_004362	CLGN	1.56146	0.00050409	0.00136785	Homo sapiens calmegin (CLGN), mRNA [NM_004362]
A_23_P94494	NM_007005	TLE4	1.55982	0.00108352	0.00238028	Homo sapiens transducin-like enhancer of split 4 (E(sp1) homolog, Drosophila) (TLE4), mRNA [NM_007005]
A_24_P122337	NM_080737	SYTL4	1.55343	6.41357e-05	0.000415022	Homo sapiens synaptotagmin-like 4 (granuphilin-a) (SYTL4), mRNA [NM_080737]
A_24_P707102	THC2283468	THC2283468	1.55274	0.000183764	0.000717653	Q8WC13 (Q8WC13) ATPase 6 (Fragment), partial (7%) [THC2283468]
A_24_P100234	NM_014941	MORC2	1.55243	8.48824e-05	0.000473655	Homo sapiens MORC family CW-type zinc finger 2 (MORC2), mRNA [NM_014941]
A_24_P295452	NM_005156	ROD1	1.55148	0.00206628	0.00391363	Homo sapiens ROD1 regulator of differentiation 1 (S. pombe) (ROD1), mRNA [NM_005156]
A_32_P89691	NM_003104	SORD	1.55036	1.48932e-05	0.00027478	Homo sapiens sorbitol dehydrogenase (SORD), mRNA [NM_003104]
A_32_P158019	BX095305	BX095305	1.5485	3.25641e-05	0.000325261	BX095305 Soares_pregnant_uterus_NbHPU Homo sapiens cDNA clone IMAGp998M221116, mRNA sequence [BX095305]
A_23_P47208	NM_003860	BANF1	1.54849	2.25457e-06	0.000264089	Homo sapiens barrier to autointegration factor 1 (BANF1), mRNA [NM_003860]
A_24_P624439	NM_001013672	LOC400566	1.5456	0.000115392	0.000551436	Homo sapiens hypothetical gene supported by AK128660 (LOC400566), mRNA [NM_001013672]
A_23_P59210	NM_000389	CDKN1A	1.54347	1.11971e-05	0.000268613	Homo sapiens cyclin-dependent kinase inhibitor 1A (p21, Cip1) (CDKN1A), transcript variant 1, mRNA [NM_000389]
A_23_P25475	NM_003578	SOAT2	1.5373	4.27453e-06	0.000264089	Homo sapiens sterol O-acyltransferase 2 (SOAT2), mRNA [NM_003578]
A_23_P115407	NM_146421	GSTM1	1.53647	8.26327e-05	0.00046835	Homo sapiens glutathione S-transferase M1 (GSTM1), transcript variant 2, mRNA [NM_146421]
A_23_P252283	NM_032322	RNF135	1.53464	0.000265621	0.000896769	Homo sapiens ring finger protein 135 (RNF135), transcript variant 1, mRNA [NM_032322]
A_23_P358597	NM_022361	POPDC3	1.53417	0.000339499	0.00105131	Homo sapiens popeye domain containing 3 (POPDC3), mRNA [NM_022361]
A_23_P53603	NM_001681	ATP2A2	1.53406	1.58237e-05	0.000274955	Homo sapiens ATPase, Ca++ transporting, cardiac muscle, slow twitch 2 (ATP2A2), transcript variant 2, mRNA [NM_001681]
A_24_P919304	BC012204	FNDC3B	1.53396	0.00392202	0.00659928	Homo sapiens fibronectin type III domain containing 3B, mRNA (cDNA clone IMAGE:3882800), complete cds. [BC012204]
A_23_P320883	NM_020239	CDC42SE1	1.53339	9.93857e-06	0.000267926	Homo sapiens CDC42 small effector 1 (CDC42SE1), transcript variant 2, mRNA [NM_020239]
A_23_P137035	NM_003662	PIR	1.5327	1.28433e-05	0.000268613	Homo sapiens pirin (iron-binding nuclear protein) (PIR), transcript variant 1, mRNA [NM_003662]
A_23_P116602	AB037793	USP35	1.53173	0.00114562	0.00248404	Homo sapiens mRNA for KIAA1372 protein, partial cds. [AB037793]
A_32_P215318	NM_198839	ACACA	1.53172	1.31496e-05	0.000268613	Homo sapiens acetyl-Coenzyme A carboxylase alpha (ACACA), transcript variant 2, mRNA [NM_198839]
A_32_P7015	NM_012339	TSPAN15	1.52982	0.00106547	0.00234945	Homo sapiens tetraspanin 15 (TSPAN15), mRNA [NM_012339]
A_23_P316460	NM_138434	C7orf29	1.52255	0.000246124	0.000856929	Homo sapiens chromosome 7 open reading frame 29 (C7orf29), mRNA [NM_138434]
A_23_P66872	NM_015721	GEMIN4	1.52252	3.96289e-06	0.000264089	Homo sapiens gem (nuclear organelle) associated protein 4 (GEMIN4), mRNA [NM_015721]
A_23_P210515	NM_020967	NCOA5	1.52245	3.92189e-05	0.000341406	Homo sapiens nuclear receptor coactivator 5 (NCOA5), mRNA [NM_020967]
A_23_P201711	NM_014624	S100A6	1.52225	2.59171e-06	0.000264089	Homo sapiens S100 calcium binding protein A6 (calcyclin) (S100A6), mRNA [NM_014624]
A_23_P34597	NM_001785	CDA	1.52053	1.20986e-05	0.000268613	Homo sapiens cytidine deaminase (CDA), mRNA [NM_001785]
A_23_P356554	NM_004282	BAG2	1.52031	2.68626e-06	0.000264089	Homo sapiens BCL2-associated athanogene 2 (BAG2), mRNA [NM_004282]
A_23_P148785	NM_199344	SFT2D2	1.51919	5.06127e-05	0.000373291	Homo sapiens SFT2 domain containing 2 (SFT2D2), mRNA [NM_199344]
A_24_P357791	ENST00000297812	ENST00000297812	1.51744	1.53397e-05	0.000274955	GB|AL162389.21|CAH73163.1 ribosomal protein L36a pseudogene 6 [Homo sapiens] [NP1247838]
A_23_P387630	NM_014725	STARD8	1.51616	0.000595237	0.00153822	Homo sapiens START domain containing 8 (STARD8), mRNA [NM_014725]
A_23_P86012	NM_001017402	LAMB3	1.51479	9.35559e-06	0.000267926	Homo sapiens laminin, beta 3 (LAMB3), transcript variant 2, mRNA [NM_001017402]
A_23_P28898	NM_000933	PLCB4	1.51386	9.88825e-05	0.000511004	Homo sapiens phospholipase C, beta 4 (PLCB4), transcript variant 1, mRNA [NM_000933]
A_23_P417372	NM_017894	ZSCAN2	1.5127	0.000150827	0.000641754	Homo sapiens zinc finger and SCAN domain containing 2 (ZSCAN2), transcript variant 2, mRNA [NM_017894]
A_32_P3021	THC2303900	THC2303900	1.51135	7.80761e-06	0.000264483	Unknown
A_32_P31744	AK021664	AK021664	1.51128	0.000817308	0.0019255	Homo sapiens cDNA FLJ11602 fis, clone HEMBA1003908. [AK021664]
A_23_P155417	NM_032750	ABHD14B	1.51084	3.24661e-05	0.000325261	Homo sapiens abhydrolase domain containing 14B (ABHD14B), mRNA [NM_032750]
A_32_P64990	AI225215	AI225215	1.5084	1.58192e-05	0.000274955	AI225215 qx06g08.x1 NCI_CGAP_Lym12 Homo sapiens cDNA clone IMAGE:2000606 3', mRNA sequence [AI225215]
A_23_P10077	NM_020376	PNPLA2	1.50744	5.67214e-05	0.00039059	Homo sapiens patatin-like phospholipase domain containing 2 (PNPLA2), mRNA [NM_020376]
A_23_P12896	NM_022725	FANCF	1.50726	3.63279e-05	0.000335007	Homo sapiens Fanconi anemia, complementation group F (FANCF), mRNA [NM_022725]
A_23_P85742	NM_003851	CREG1	1.50583	4.5142e-06	0.000264089	Homo sapiens cellular repressor of E1A-stimulated genes 1 (CREG1), mRNA [NM_003851]
A_24_P376391	NM_015103	PLXND1	1.50331	2.08979e-06	0.000264089	Homo sapiens plexin D1 (PLXND1), mRNA [NM_015103]
A_23_P149390	NM_020770	CGN	1.50057	7.76276e-05	0.000456318	Homo sapiens cingulin (CGN), mRNA [NM_020770]
A_23_P115862	NM_144589	COMTD1	1.49999	4.69546e-06	0.000264089	Homo sapiens catechol-O-methyltransferase domain containing 1 (COMTD1), mRNA [NM_144589]
A_23_P127117	S72869	CCDC6	1.49824	6.64321e-06	0.000264089	H4(D10S170)=putative cytoskeletal protein [human, thyroid, mRNA, 3011 nt]. [S72869]
A_24_P326635	NM_001619	ADRBK1	1.49439	0.00149125	0.00303718	Homo sapiens adrenergic, beta, receptor kinase 1 (ADRBK1), mRNA [NM_001619]
A_32_P195387	AK097956	AK097956	1.49328	0.000794891	0.00188753	Homo sapiens cDNA FLJ40637 fis, clone THYMU2015984. [AK097956]
A_23_P58815	NM_012176	FBXO4	1.49197	0.00060102	0.00154789	Homo sapiens F-box protein 4 (FBXO4), transcript variant 1, mRNA [NM_012176]
A_23_P76078	NM_016584	IL23A	1.49046	0.00492077	0.00799714	Homo sapiens interleukin 23, alpha subunit p19 (IL23A), mRNA [NM_016584]
A_23_P252201	NM_018456	EAF2	1.48985	6.60907e-06	0.000264089	Homo sapiens ELL associated factor 2 (EAF2), mRNA [NM_018456]
A_32_P82251	CA420826	CA420826	1.48853	0.000182721	0.000716121	CA420826 UI-H-FG0-bcr-c-23-0-UI.s1 NCI_CGAP_EN1_2 Homo sapiens cDNA clone UI-H-FG0-bcr-c-23-0-UI 3', mRNA sequence [CA420826]
A_23_P31893	NM_003033	ST3GAL1	1.48736	4.71342e-06	0.000264089	Homo sapiens ST3 beta-galactoside alpha-2,3-sialyltransferase 1 (ST3GAL1), transcript variant 1, mRNA [NM_003033]
A_23_P88849	NM_004165	RRAD	1.48661	1.7177e-05	0.000277544	Homo sapiens Ras-related associated with diabetes (RRAD), mRNA [NM_004165]
A_23_P81399	NM_003900	SQSTM1	1.48423	2.43785e-06	0.000264089	Homo sapiens sequestosome 1 (SQSTM1), mRNA [NM_003900]
A_32_P45588	BM474343	BM474343	1.48388	0.0021759	0.00407827	BM474343 AGENCOURT_6489981 NIH_MGC_71 Homo sapiens cDNA clone IMAGE:5521645 5', mRNA sequence [BM474343]
A_23_P31896	NM_003033	ST3GAL1	1.483	0.000224433	0.000810297	Homo sapiens ST3 beta-galactoside alpha-2,3-sialyltransferase 1 (ST3GAL1), transcript variant 1, mRNA [NM_003033]
A_23_P36700	NM_018009	TAPBPL	1.48272	1.62994e-05	0.000275648	Homo sapiens TAP binding protein-like (TAPBPL), mRNA [NM_018009]
A_23_P369479	NM_170721	MSI2	1.48251	8.71937e-05	0.000478492	Homo sapiens musashi homolog 2 (Drosophila) (MSI2), transcript variant 2, mRNA [NM_170721]
A_32_P158417	NM_001013736	RP11-31H15.5	1.48222	0.000987109	0.00221879	Homo sapiens similar to hypothetical protein FLJ35782 (LOC442444), mRNA [NM_001013736]
A_23_P326160	NM_025079	ZC3H12A	1.48055	7.84076e-06	0.000264483	Homo sapiens zinc finger CCCH-type containing 12A (ZC3H12A), mRNA [NM_025079]
A_23_P208540	NM_004542	NDUFA3	1.47861	1.87826e-05	0.000283831	Homo sapiens NADH dehydrogenase (ubiquinone) 1 alpha subcomplex, 3, 9kDa (NDUFA3), mRNA [NM_004542]
A_24_P373844	THC2276504	THC2276504	1.47804	0.000151838	0.000643683	Q9UID7 (Q9UID7) CYR61 protein, partial (87%) [THC2276504]
A_32_P79492	AK092432	PSCA	1.47804	0.000199296	0.000752129	Homo sapiens cDNA FLJ35113 fis, clone PLACE6007242. [AK092432]
A_32_P212886	BC014117	TBXAS1	1.47602	0.000704194	0.00173042	Homo sapiens thromboxane A synthase 1 (platelet, cytochrome P450, family 5, subfamily A), mRNA (cDNA clone MGC:20885 IMAGE:4548935), complete cds. [BC014117]
A_24_P247074	XM_928128	LOC643431	1.47504	7.94539e-06	0.000264483	PREDICTED: Homo sapiens similar to Keratin, type II cytoskeletal 8 (Cytokeratin-8) (CK-8) (Keraton-8) (K8) (LOC643431), mRNA [XM_928128]
A_24_P110273	XM_930231	LOC647195	1.47493	6.85173e-06	0.000264089	PREDICTED: Homo sapiens hypothetical protein LOC647195 (LOC647195), mRNA [XM_930231]
A_23_P212329	NM_015466	PTPN23	1.47255	4.13866e-06	0.000264089	Homo sapiens protein tyrosine phosphatase, non-receptor type 23 (PTPN23), mRNA [NM_015466]
A_24_P700210	THC2436815	THC2436815	1.46934	0.0041885	0.0069733	Q8R3T9 (Q8R3T9) Dnm3 protein, partial (7%) [THC2436815]
A_23_P203475	NM_145040	PRKCDBP	1.46836	4.16494e-06	0.000264089	Homo sapiens protein kinase C, delta binding protein (PRKCDBP), mRNA [NM_145040]
A_23_P108823	NM_032523	OSBPL6	1.46718	0.000460793	0.00128634	Homo sapiens oxysterol binding protein-like 6 (OSBPL6), transcript variant 1, mRNA [NM_032523]
A_23_P208310	NM_012099	CD3EAP	1.4671	0.000366896	0.0011069	Homo sapiens CD3E antigen, epsilon polypeptide associated protein (CD3EAP), mRNA [NM_012099]
A_23_P357546	NM_015488	PNKD	1.46427	3.66943e-06	0.000264089	Homo sapiens paroxysmal nonkinesiogenic dyskinesia (PNKD), transcript variant 1, mRNA [NM_015488]
A_23_P131255	NM_015535	DNAPTP6	1.46365	3.30096e-06	0.000264089	Homo sapiens DNA polymerase-transactivated protein 6 (DNAPTP6), mRNA [NM_015535]
A_32_P221000	AK094154	AK094154	1.46334	0.000497116	0.0013539	Homo sapiens cDNA FLJ36835 fis, clone ASTRO2010996. [AK094154]
A_23_P138849	NM_006388	HTATIP	1.46097	1.25359e-05	0.000268613	Homo sapiens HIV-1 Tat interacting protein, 60kDa (HTATIP), transcript variant 2, mRNA [NM_006388]
A_32_P11786	NM_006275	SFRS6	1.46077	0.000197735	0.000749249	Homo sapiens splicing factor, arginine/serine-rich 6 (SFRS6), mRNA [NM_006275]
A_23_P259413	NM_017548	CDV3	1.46027	0.000656268	0.00164533	Homo sapiens CDV3 homolog (mouse) (CDV3), mRNA [NM_017548]
A_24_P242391	NM_003953	MPZL1	1.45951	5.76844e-05	0.000393045	Homo sapiens myelin protein zero-like 1 (MPZL1), transcript variant 1, mRNA [NM_003953]
A_24_P289818	XM_936472	LOC647398	1.45811	2.69325e-05	0.000309046	PREDICTED: Homo sapiens similar to FK506-binding protein 1A (LOC647398), mRNA [XM_936472]
A_23_P143748	NM_015140	TTLL12	1.45685	5.02389e-06	0.000264089	Homo sapiens tubulin tyrosine ligase-like family, member 12 (TTLL12), mRNA [NM_015140]
A_23_P345065	NM_016510	SCLY	1.45478	7.20663e-06	0.000264483	Homo sapiens selenocysteine lyase (SCLY), mRNA [NM_016510]
A_24_P941279	ENST00000344771	ENST00000344771	1.45252	8.40069e-05	0.000472217	Homo sapiens mRNA for KIAA0309 gene, partial cds. [AB002307]
A_24_P142118	NM_003246	THBS1	1.45176	7.08859e-06	0.000264089	Homo sapiens thrombospondin 1 (THBS1), mRNA [NM_003246]
A_24_P913016	BC004338	UROS	1.45129	0.000490453	0.00134248	Homo sapiens, clone IMAGE:3631945, mRNA, partial cds. [BC004338]
A_23_P71053	NM_016447	MPP6	1.45113	0.000244846	0.000855307	Homo sapiens membrane protein, palmitoylated 6 (MAGUK p55 subfamily member 6) (MPP6), mRNA [NM_016447]
A_24_P338992	NM_025083	LSM16	1.45052	3.19766e-06	0.000264089	Homo sapiens LSM16 homolog (EDC3, S. cerevisiae) (LSM16), mRNA [NM_025083]
A_24_P110668	NM_020239	CDC42SE1	1.45022	0.00152643	0.00309145	Homo sapiens CDC42 small effector 1 (CDC42SE1), transcript variant 2, mRNA [NM_020239]
A_24_P16815	NM_005096	ZMYM3	1.45015	0.000339019	0.00105047	Homo sapiens zinc finger, MYM-type 3 (ZMYM3), transcript variant 1, mRNA [NM_005096]
A_23_P82929	NM_002514	NOV	1.44985	4.67236e-06	0.000264089	Homo sapiens nephroblastoma overexpressed gene (NOV), mRNA [NM_002514]
A_24_P324520	NM_014221	MTCP1	1.44961	0.00227702	0.00423631	Homo sapiens mature T-cell proliferation 1 (MTCP1), nuclear gene encoding mitochondrial protein, transcript variant B1, mRNA [NM_014221]
A_24_P683905	AK001829	AK001829	1.44458	0.00124032	0.00263817	Homo sapiens cDNA FLJ10967 fis, clone PLACE1000798. [AK001829]
A_23_P217379	NM_033641	COL4A6	1.44417	0.00194023	0.00372336	Homo sapiens collagen, type IV, alpha 6 (COL4A6), transcript variant B, mRNA [NM_033641]
A_32_P92415	THC2301157	THC2301157	1.44339	0.00212232	0.00400109	Unknown
A_24_P373976	NM_002999	SDC4	1.44184	6.11427e-06	0.000264089	Homo sapiens syndecan 4 (amphiglycan, ryudocan) (SDC4), mRNA [NM_002999]
A_23_P421423	NM_006291	TNFAIP2	1.44107	3.29369e-06	0.000264089	Homo sapiens tumor necrosis factor, alpha-induced protein 2 (TNFAIP2), mRNA [NM_006291]
A_24_P200603	NM_032151	PCBD2	1.44056	1.06712e-05	0.000268613	Homo sapiens pterin-4 alpha-carbinolamine dehydratase/dimerization cofactor of hepatocyte nuclear factor 1 alpha (TCF1) 2 (PCBD2), mRNA [NM_032151]
A_23_P1043	NM_018265	C1orf106	1.43849	0.00154403	0.00311855	Homo sapiens chromosome 1 open reading frame 106 (C1orf106), mRNA [NM_018265]
A_23_P205367	NM_020958	KIAA1622	1.43758	0.000320823	0.00101315	Homo sapiens KIAA1622 (KIAA1622), transcript variant 2, mRNA [NM_020958]
A_23_P111373	NM_020662	MRS2L	1.43528	0.000216165	0.000789132	Homo sapiens MRS2-like, magnesium homeostasis factor (S. cerevisiae) (MRS2L), mRNA [NM_020662]
A_23_P119562	NM_001928	CFD	1.43459	3.7609e-06	0.000264089	Homo sapiens complement factor D (adipsin) (CFD), mRNA [NM_001928]
A_23_P75430	NM_020179	FN5	1.4294	8.49351e-06	0.000267767	Homo sapiens FN5 protein (FN5), mRNA [NM_020179]
A_23_P54041	NM_024328	THTPA	1.42908	2.80823e-05	0.000315176	Homo sapiens thiamine triphosphatase (THTPA), mRNA [NM_024328]
A_23_P304450	NM_005257	GATA6	1.42842	9.4726e-05	0.000501052	Homo sapiens GATA binding protein 6 (GATA6), mRNA [NM_005257]
A_23_P425880	NM_007118	TRIO	1.42833	0.00010349	0.000521712	Homo sapiens triple functional domain (PTPRF interacting) (TRIO), mRNA [NM_007118]
A_24_P482017	THC2265840	THC2265840	1.42823	9.48203e-05	0.000501195	HUMTCBA cytosolic thyroid hormone-binding protein {Homo sapiens;} , partial (40%) [THC2265840]
A_24_P911571	BC011671	GNB5	1.42736	0.00383909	0.00648404	Homo sapiens guanine nucleotide binding protein (G protein), beta 5, mRNA (cDNA clone IMAGE:4131809), complete cds. [BC011671]
A_23_P27133	NM_002275	KRT15	1.42514	0.00320653	0.00558547	Homo sapiens keratin 15 (KRT15), mRNA [NM_002275]
A_24_P280868	NM_032916	FAM86B1	1.42504	0.000301272	0.00097374	Homo sapiens family with sequence similarity 86, member B1 (FAM86B1), mRNA [NM_032916]
A_24_P289139	NM_031892	SH3KBP1	1.42481	0.00100448	0.00224709	Homo sapiens SH3-domain kinase binding protein 1 (SH3KBP1), transcript variant 1, mRNA [NM_031892]
A_24_P73178	NM_001005354	PRR13	1.42472	5.02144e-06	0.000264089	Homo sapiens proline rich 13 (PRR13), transcript variant 3, mRNA [NM_001005354]
A_23_P170626	NM_001011667	CHCHD7	1.4244	1.11008e-05	0.000268613	Homo sapiens coiled-coil-helix-coiled-coil-helix domain containing 7 (CHCHD7), transcript variant 1, mRNA [NM_001011667]
A_23_P60657	NM_015203	KIAA0460	1.41873	8.37043e-05	0.000471987	Homo sapiens KIAA0460 (KIAA0460), mRNA [NM_015203]
A_23_P77103	NM_003104	SORD	1.41406	2.96358e-06	0.000264089	Homo sapiens sorbitol dehydrogenase (SORD), mRNA [NM_003104]
A_23_P115124	NM_145214	TRIM11	1.4124	3.52765e-06	0.000264089	Homo sapiens tripartite motif-containing 11 (TRIM11), mRNA [NM_145214]
A_24_P412238	NM_025128	MUS81	1.41232	1.09791e-05	0.000268613	Homo sapiens MUS81 endonuclease homolog (yeast) (MUS81), mRNA [NM_025128]
A_23_P431776	NM_001986	ETV4	1.41098	1.13291e-05	0.000268613	Homo sapiens ets variant gene 4 (E1A enhancer binding protein, E1AF) (ETV4), mRNA [NM_001986]
A_23_P139228	NM_012402	ARFIP2	1.40993	2.51673e-06	0.000264089	Homo sapiens ADP-ribosylation factor interacting protein 2 (arfaptin 2) (ARFIP2), mRNA [NM_012402]
A_32_P137604	BC018597	BC018597	1.40927	0.0017067	0.00336426	Homo sapiens, clone IMAGE:3869276, mRNA. [BC018597]
A_23_P59045	NM_021052	HIST1H2AE	1.40835	0.00467239	0.00765314	Homo sapiens histone 1, H2ae (HIST1H2AE), mRNA [NM_021052]
A_24_P182461	NM_001542	IGSF3	1.40773	4.77229e-05	0.000363881	Homo sapiens immunoglobulin superfamily, member 3 (IGSF3), transcript variant 1, mRNA [NM_001542]
A_32_P218030	BU633383	BU633383	1.40754	8.07789e-05	0.000463201	BU633383 UI-H-FL1-bgu-h-03-0-UI.s1 NCI_CGAP_FL1 Homo sapiens cDNA clone UI-H-FL1-bgu-h-03-0-UI 3', mRNA sequence [BU633383]
A_23_P18559	NM_003866	INPP4B	1.40688	0.000643049	0.00162163	Homo sapiens inositol polyphosphate-4-phosphatase, type II, 105kDa (INPP4B), mRNA [NM_003866]
A_32_P39944	AK095791	AK095791	1.40618	9.66329e-06	0.000267926	Homo sapiens cDNA FLJ38472 fis, clone FEBRA2022148. [AK095791]
A_24_P722068	THC2268343	THC2268343	1.40431	0.000998576	0.00223606	Unknown
A_24_P841662	AK093643	ESD	1.40377	0.000481356	0.00132459	Homo sapiens cDNA FLJ36324 fis, clone THYMU2005546, highly similar to ESTERASE D (EC 3.1.1.1). [AK093643]
A_24_P285378	NM_019118	C1orf91	1.40377	0.000626306	0.00159034	Homo sapiens chromosome 1 open reading frame 91 (C1orf91), mRNA [NM_019118]
A_23_P386509	NM_020699	GATAD2B	1.40252	0.000490361	0.00134248	Homo sapiens GATA zinc finger domain containing 2B (GATAD2B), mRNA [NM_020699]
A_23_P124044	NM_021008	DEAF1	1.40144	3.4808e-06	0.000264089	Homo sapiens deformed epidermal autoregulatory factor 1 (Drosophila) (DEAF1), mRNA [NM_021008]
A_23_P76488	NM_001423	EMP1	1.4	6.77087e-06	0.000264089	Homo sapiens epithelial membrane protein 1 (EMP1), mRNA [NM_001423]
A_23_P56922	NM_002157	HSPE1	1.39845	3.71472e-06	0.000264089	Homo sapiens heat shock 10kDa protein 1 (chaperonin 10) (HSPE1), mRNA [NM_002157]
A_24_P305597	NM_007002	ADRM1	1.39768	3.89727e-06	0.000264089	Homo sapiens adhesion regulating molecule 1 (ADRM1), transcript variant 1, mRNA [NM_007002]
A_24_P557232	CB111670	CB111670	1.39671	8.95059e-06	0.000267926	K-EST0153390 L5HLK1 Homo sapiens cDNA clone L5HLK1-3-D02 5', mRNA sequence [CB111670]
A_32_P231617	NM_014220	TM4SF1	1.3958	9.37875e-06	0.000267926	Homo sapiens transmembrane 4 L six family member 1 (TM4SF1), mRNA [NM_014220]
A_32_P69399	BQ072652	BQ072652	1.39501	0.00512157	0.00826829	AGENCOURT_6763016 NIH_MGC_118 Homo sapiens cDNA clone IMAGE:5756116 5', mRNA sequence [BQ072652]
A_23_P133694	NM_004955	SLC29A1	1.39458	1.5483e-05	0.000274955	Homo sapiens solute carrier family 29 (nucleoside transporters), member 1 (SLC29A1), mRNA [NM_004955]
A_24_P916586	BC010091	BICD1	1.39373	3.94434e-05	0.000341633	Homo sapiens bicaudal D homolog 1 (Drosophila), mRNA (cDNA clone IMAGE:3050215), with apparent retained intron. [BC010091]
A_24_P626920	NM_005063	SCD	1.39294	0.000320285	0.00101195	Homo sapiens stearoyl-CoA desaturase (delta-9-desaturase) (SCD), mRNA [NM_005063]
A_32_P3602	NM_006537	USP3	1.39234	9.69948e-05	0.000506615	Homo sapiens ubiquitin specific peptidase 3 (USP3), mRNA [NM_006537]
A_23_P417113	BC011923	PRR8	1.39207	0.00205899	0.00390162	Homo sapiens proline rich 8, mRNA (cDNA clone MGC:20460 IMAGE:4542314), complete cds. [BC011923]
A_24_P55148	NM_021058	HIST1H2BJ	1.39099	9.35552e-05	0.000497533	Homo sapiens histone 1, H2bj (HIST1H2BJ), mRNA [NM_021058]
A_23_P170186	NM_017570	OPLAH	1.39052	3.60652e-05	0.000334306	Homo sapiens 5-oxoprolinase (ATP-hydrolysing) (OPLAH), mRNA [NM_017570]
A_23_P161634	NM_025128	MUS81	1.38982	1.49515e-05	0.000274803	Homo sapiens MUS81 endonuclease homolog (yeast) (MUS81), mRNA [NM_025128]
A_24_P11045	THC2271174	THC2271174	1.38897	4.04548e-06	0.000264089	COXM_HUMAN (P24311) Cytochrome c oxidase polypeptide VIIb, mitochondrial precursor , partial (79%) [THC2271174]
A_23_P102571	NM_020062	SLC2A4RG	1.38884	3.05558e-06	0.000264089	Homo sapiens SLC2A4 regulator (SLC2A4RG), mRNA [NM_020062]
A_23_P403745	ENST00000254951	ENST00000254951	1.38704	0.000504497	0.00136877	Homo sapiens hypothetical protein BC002770, mRNA (cDNA clone IMAGE:4181041). [BC011452]
A_24_P340066	NM_001421	ELF4	1.38678	1.05465e-05	0.000268613	Homo sapiens E74-like factor 4 (ets domain transcription factor) (ELF4), mRNA [NM_001421]
A_32_P158302	CR625886	LOC401397	1.38527	4.38399e-05	0.000354604	full-length cDNA clone CS0DI004YA15 of Placenta Cot 25-normalized of Homo sapiens (human). [CR625886]
A_23_P138680	NM_172200	IL15RA	1.38446	2.58493e-05	0.000307203	Homo sapiens interleukin 15 receptor, alpha (IL15RA), transcript variant 2, mRNA [NM_172200]
A_23_P117955	NM_000485	APRT	1.38237	3.59168e-06	0.000264089	Homo sapiens adenine phosphoribosyltransferase (APRT), transcript variant 1, mRNA [NM_000485]
A_32_P58796	NM_145809	LOC220594	1.38187	0.00330468	0.00572941	Homo sapiens TL132 protein (LOC220594), mRNA [NM_145809]
A_23_P27744	Y10936	FBXO46	1.38105	5.48427e-05	0.000386555	H.sapiens mRNA for hypothetical protein downstream of DMPK and DMAHP. [Y10936]
A_32_P215900	BQ000605	BQ000605	1.38019	0.000984043	0.00221287	BQ000605 UI-H-DP0-avu-h-21-0-UI.s1 NCI_CGAP_Fs1 Homo sapiens cDNA clone IMAGE:5884484 3', mRNA sequence [BQ000605]
A_23_P91827	NM_032778	MINA	1.37909	1.07815e-05	0.000268613	Homo sapiens MYC induced nuclear antigen (MINA), transcript variant 2, mRNA [NM_032778]
A_32_P155052	BC032684	C18orf17	1.37856	5.58199e-05	0.00038867	Homo sapiens chromosome 18 open reading frame 17, mRNA (cDNA clone IMAGE:5582870), partial cds. [BC032684]
A_24_P371399	NM_173552	C3orf58	1.37841	0.00180343	0.00351364	Homo sapiens chromosome 3 open reading frame 58 (C3orf58), mRNA [NM_173552]
A_23_P170467	NM_006537	USP3	1.37794	1.75853e-05	0.000281283	Homo sapiens ubiquitin specific peptidase 3 (USP3), mRNA [NM_006537]
A_23_P400847	NM_000202	IDS	1.37459	4.4257e-06	0.000264089	Homo sapiens iduronate 2-sulfatase (Hunter syndrome) (IDS), transcript variant 1, mRNA [NM_000202]
A_24_P58177	BC009182	C14orf159	1.37415	4.68602e-05	0.000362159	Homo sapiens chromosome 14 open reading frame 159, mRNA (cDNA clone IMAGE:3943486), complete cds. [BC009182]
A_24_P734060	AL832183	LOC284454	1.37346	0.00034234	0.00105641	Homo sapiens mRNA; cDNA DKFZp686D0720 (from clone DKFZp686D0720). [AL832183]
A_23_P147918	NM_080388	S100A16	1.37307	5.31129e-06	0.000264089	Homo sapiens S100 calcium binding protein A16 (S100A16), mRNA [NM_080388]
A_32_P54305	CR625886	LOC401397	1.37246	9.57623e-06	0.000267926	full-length cDNA clone CS0DI004YA15 of Placenta Cot 25-normalized of Homo sapiens (human). [CR625886]
A_23_P204581	NM_003330	TXNRD1	1.37227	4.18638e-06	0.000264089	Homo sapiens thioredoxin reductase 1 (TXNRD1), transcript variant 1, mRNA [NM_003330]
A_23_P159650	NM_001866	COX7B	1.37212	2.95256e-06	0.000264089	Homo sapiens cytochrome c oxidase subunit VIIb (COX7B), nuclear gene encoding mitochondrial protein, mRNA [NM_001866]
A_24_P52714	NM_032193	AYP1	1.37133	3.41789e-06	0.000264089	Homo sapiens AYP1 protein (AYP1), mRNA [NM_032193]
A_23_P203629	NM_173042	IL18BP	1.37113	0.00337246	0.00582932	Homo sapiens interleukin 18 binding protein (IL18BP), transcript variant A, mRNA [NM_173042]
A_32_P53486	NM_001039182	BOLA2B	1.37043	2.86941e-06	0.000264089	Homo sapiens bolA-like 2B (E. coli) (BOLA2B), mRNA [NM_001039182]
A_23_P68665	NM_007002	ADRM1	1.36783	7.72295e-06	0.000264483	Homo sapiens adhesion regulating molecule 1 (ADRM1), transcript variant 1, mRNA [NM_007002]
A_32_P103464	AA424402	AA424402	1.36674	3.89317e-06	0.000264089	AA424402 zv82e11.s1 Soares_total_fetus_Nb2HF8_9w Homo sapiens cDNA clone IMAGE:760172 3' similar to TR:G483355 G483355 ;, mRNA sequence [AA424402]
A_23_P395493	BC031631	CFLP1	1.36613	2.79514e-06	0.000264089	Homo sapiens cofilin pseudogene 1, mRNA (cDNA clone IMAGE:5168640). [BC031631]
A_23_P86884	NM_005146	SART1	1.36597	4.23063e-06	0.000264089	Homo sapiens squamous cell carcinoma antigen recognised by T cells (SART1), mRNA [NM_005146]
A_24_P229250	ENST00000272235	ENST00000272235	1.36539	0.000473062	0.00130944	Unknown
A_23_P127460	NM_153253	SIPA1	1.3645	3.8126e-06	0.000264089	Homo sapiens signal-induced proliferation-associated gene 1 (SIPA1), transcript variant 1, mRNA [NM_153253]
A_32_P50522	NM_000801	FKBP1A	1.36318	1.24374e-05	0.000268613	Homo sapiens FK506 binding protein 1A, 12kDa (FKBP1A), transcript variant 12B, mRNA [NM_000801]
A_32_P212373	XM_933693	LOC440731	1.36276	6.43435e-05	0.000415408	PREDICTED: Homo sapiens hypothetical LOC440731, transcript variant 2 (LOC440731), mRNA [XM_933693]
A_23_P318396	NM_198700	CUGBP1	1.36194	0.000106911	0.000529203	Homo sapiens CUG triplet repeat, RNA binding protein 1 (CUGBP1), transcript variant 2, mRNA [NM_198700]
A_24_P100664	NM_170784	MKKS	1.35997	4.35349e-05	0.000354349	Homo sapiens McKusick-Kaufman syndrome (MKKS), transcript variant 2, mRNA [NM_170784]
A_32_P222571	THC2407230	THC2407230	1.35906	0.000243463	0.000852261	Unknown
A_24_P349466	NM_001005354	PRR13	1.35899	0.00573193	0.00909871	Homo sapiens proline rich 13 (PRR13), transcript variant 3, mRNA [NM_001005354]
A_23_P138125	NM_005449	FAIM3	1.35763	4.44566e-05	0.00035635	Homo sapiens Fas apoptotic inhibitory molecule 3 (FAIM3), mRNA [NM_005449]
A_32_P161292	CR933601	FLJ31033	1.3569	1.46502e-05	0.000274292	Homo sapiens mRNA; cDNA DKFZp781D1175 (from clone DKFZp781D1175). [CR933601]
A_24_P251411	NM_032824	TMEM87B	1.35666	0.000936897	0.0021319	Homo sapiens transmembrane protein 87B (TMEM87B), mRNA [NM_032824]
A_23_P103561	NM_020443	NAV1	1.35634	0.00196548	0.00375848	Homo sapiens neuron navigator 1 (NAV1), mRNA [NM_020443]
A_24_P240732	NM_017813	IMPAD1	1.35587	2.31194e-05	0.000296772	Homo sapiens inositol monophosphatase domain containing 1 (IMPAD1), mRNA [NM_017813]
A_23_P165636	NM_001747	CAPG	1.35556	5.76595e-05	0.000393005	Homo sapiens capping protein (actin filament), gelsolin-like (CAPG), mRNA [NM_001747]
A_24_P200854	NM_006735	HOXA2	1.35527	0.000260437	0.000885519	Homo sapiens homeobox A2 (HOXA2), mRNA [NM_006735]
A_24_P920922	BC067077	BC067077	1.35511	0.00329944	0.00572224	Homo sapiens cDNA clone MGC:71221 IMAGE:2960385, complete cds. [BC067077]
A_23_P353614	NM_152765	C8orf46	1.35427	0.00327787	0.00569391	Homo sapiens chromosome 8 open reading frame 46 (C8orf46), mRNA [NM_152765]
A_23_P161171	NM_019893	ASAH2	1.35388	0.00020503	0.000764919	Homo sapiens N-acylsphingosine amidohydrolase (non-lysosomal ceramidase) 2 (ASAH2), mRNA [NM_019893]
A_23_P40847	NM_004267	CHST2	1.35315	0.00130187	0.00274143	Homo sapiens carbohydrate (N-acetylglucosamine-6-O) sulfotransferase 2 (CHST2), mRNA [NM_004267]
A_23_P4821	NM_002229	JUNB	1.35236	4.09684e-05	0.000347558	Homo sapiens jun B proto-oncogene (JUNB), mRNA [NM_002229]
A_24_P56270	CR612226	CR612226	1.35164	0.000631427	0.00159974	full-length cDNA clone CS0DF019YP13 of Fetal brain of Homo sapiens (human). [CR612226]
A_23_P127367	NM_021173	POLD4	1.35109	6.95083e-06	0.000264089	Homo sapiens polymerase (DNA-directed), delta 4 (POLD4), mRNA [NM_021173]
A_23_P206454	NM_145039	MGC16385	1.35086	7.53267e-05	0.000448746	Homo sapiens hypothetical protein MGC16385 (MGC16385), mRNA [NM_145039]
A_23_P116081	NM_032193	AYP1	1.35024	3.74261e-06	0.000264089	Homo sapiens AYP1 protein (AYP1), mRNA [NM_032193]
A_23_P139143	NM_004177	STX3A	1.35017	1.64895e-05	0.000276057	Homo sapiens syntaxin 3A (STX3A), mRNA [NM_004177]
A_24_P56330	NM_152324	MGC35169	1.3486	0.00064215	0.00161976	Homo sapiens hypothetical protein MGC35169 (MGC35169), mRNA [NM_152324]
A_23_P93844	NM_019059	TOMM7	1.34685	6.69318e-06	0.000264089	Homo sapiens translocase of outer mitochondrial membrane 7 homolog (yeast) (TOMM7), mRNA [NM_019059]
A_23_P92765	CR604116	MGC39633	1.34606	3.32424e-06	0.000264089	full-length cDNA clone CS0DF027YM18 of Fetal brain of Homo sapiens (human). [CR604116]
A_23_P148175	ENST00000264546	ENST00000264546	1.34538	2.98168e-06	0.000264089	Homo sapiens cDNA FLJ33757 fis, clone BRCAN2000563. [AK091076]
A_23_P387471	NM_005931	MICB	1.34512	1.51688e-05	0.000274955	Homo sapiens MHC class I polypeptide-related sequence B (MICB), mRNA [NM_005931]
A_23_P114057	NM_017789	SEMA4C	1.3451	5.46433e-06	0.000264089	Homo sapiens sema domain, immunoglobulin domain (Ig), transmembrane domain (TM) and short cytoplasmic domain, (semaphorin) 4C (SEMA4C), mRNA [NM_017789]
A_23_P74278	NM_001037341	PDE4B	1.34275	0.000103538	0.000521754	Homo sapiens phosphodiesterase 4B, cAMP-specific (phosphodiesterase E4 dunce homolog, Drosophila) (PDE4B), transcript variant d, mRNA [NM_001037341]
A_23_P90444	NM_024321	MGC10433	1.34131	4.46189e-06	0.000264089	Homo sapiens hypothetical protein MGC10433 (MGC10433), mRNA [NM_024321]
A_32_P111609	NM_019059	TOMM7	1.34114	3.59409e-06	0.000264089	Homo sapiens translocase of outer mitochondrial membrane 7 homolog (yeast) (TOMM7), mRNA [NM_019059]
A_23_P154667	NM_000801	FKBP1A	1.34101	3.76618e-06	0.000264089	Homo sapiens FK506 binding protein 1A, 12kDa (FKBP1A), transcript variant 12B, mRNA [NM_000801]
A_24_P923142	BC020784	MGC14289	1.34092	7.15981e-06	0.000264223	Homo sapiens similar to RIKEN cDNA 1200014N16 gene, mRNA (cDNA clone IMAGE:4773508), complete cds. [BC020784]
A_24_P36745	NM_144970	CXorf38	1.34091	0.000348029	0.00106807	Homo sapiens chromosome X open reading frame 38 (CXorf38), mRNA [NM_144970]
A_23_P141479	NM_003170	SUPT6H	1.34	5.74179e-06	0.000264089	Homo sapiens suppressor of Ty 6 homolog (S. cerevisiae) (SUPT6H), mRNA [NM_003170]
A_23_P215819	NM_001009957	ZNF655	1.3384	9.39572e-06	0.000267926	Homo sapiens zinc finger protein 655 (ZNF655), transcript variant 5, mRNA [NM_001009957]
A_23_P71316	NM_001008712	RBPMS	1.33672	2.62197e-05	0.000308033	Homo sapiens RNA binding protein with multiple splicing (RBPMS), transcript variant 3, mRNA [NM_001008712]
A_23_P1585	NM_004451	ESRRA	1.33545	1.01229e-05	0.000267926	Homo sapiens estrogen-related receptor alpha (ESRRA), mRNA [NM_004451]
A_23_P370924	ENST00000307106	ENST00000307106	1.33468	7.01261e-06	0.000264089	Homo sapiens similar to CG32736-PA, mRNA (cDNA clone IMAGE:4251653), partial cds. [BC017996]
A_23_P212400	NM_012191	NAT6	1.33444	0.00376037	0.00637766	Homo sapiens N-acetyltransferase 6 (NAT6), mRNA [NM_012191]
A_23_P373598	NM_002360	MAFK	1.33199	2.45941e-05	0.000301997	Homo sapiens v-maf musculoaponeurotic fibrosarcoma oncogene homolog K (avian) (MAFK), mRNA [NM_002360]
A_23_P70509	NM_024909	C6orf134	1.33093	0.000153977	0.000649007	Homo sapiens chromosome 6 open reading frame 134 (C6orf134), transcript variant 2, mRNA [NM_024909]
A_23_P12965	NM_002033	FUT4	1.33073	0.00467043	0.00765155	Homo sapiens fucosyltransferase 4 (alpha (1,3) fucosyltransferase, myeloid-specific) (FUT4), mRNA [NM_002033]
A_23_P154972	NM_080740	SUHW1	1.32995	6.5287e-05	0.000417462	Homo sapiens suppressor of hairy wing homolog 1 (Drosophila) (SUHW1), mRNA [NM_080740]
A_23_P76435	NM_176818	15E1.2	1.32985	1.47308e-05	0.000274292	Homo sapiens hypothetical protein LOC283459 (15E1.2), mRNA [NM_176818]
A_24_P416177	NM_001114	ADCY7	1.3279	4.4134e-05	0.00035553	Homo sapiens adenylate cyclase 7 (ADCY7), mRNA [NM_001114]
A_24_P162373	AB051436	ZNRF3	1.32755	2.90167e-05	0.000317833	Homo sapiens mRNA for KIAA1133 protein, partial cds. [AB051436]
A_23_P27279	NM_015277	NEDD4L	1.3259	8.54576e-06	0.000267767	Homo sapiens neural precursor cell expressed, developmentally down-regulated 4-like (NEDD4L), mRNA [NM_015277]
A_32_P143596	AA876351	AA876351	1.32346	0.000251495	0.000867535	AA876351 oj24b04.s1 NCI_CGAP_Kid5 Homo sapiens cDNA clone IMAGE:1493071 3' similar to WP:ZK652.2 CE00448 ;, mRNA sequence [AA876351]
A_24_P222365	NM_199188	LARP4	1.32293	0.000271298	0.000907534	Homo sapiens La ribonucleoprotein domain family, member 4 (LARP4), transcript variant 2, mRNA [NM_199188]
A_24_P152325	ENST00000306804	ENST00000306804	1.32286	0.00441726	0.00729713	Unknown
A_23_P426809	NM_198236	ARHGEF11	1.32185	0.000211881	0.000780802	Homo sapiens Rho guanine nucleotide exchange factor (GEF) 11 (ARHGEF11), transcript variant 2, mRNA [NM_198236]
A_23_P145376	NM_002754	MAPK13	1.31895	0.00327078	0.00568398	Homo sapiens mitogen-activated protein kinase 13 (MAPK13), mRNA [NM_002754]
A_23_P10911	NM_173542	LOC196463	1.31884	0.00109557	0.00240095	Homo sapiens hypothetical protein LOC196463 (LOC196463), mRNA [NM_173542]
A_24_P280029	NM_020315	PDXP	1.31791	5.15861e-05	0.000375909	Homo sapiens pyridoxal (pyridoxine, vitamin B6) phosphatase (PDXP), mRNA [NM_020315]
A_24_P305570	NM_018993	RIN2	1.31753	3.25563e-06	0.000264089	Homo sapiens Ras and Rab interactor 2 (RIN2), mRNA [NM_018993]
A_23_P159937	NM_005629	SLC6A8	1.3163	1.57904e-05	0.000274955	Homo sapiens solute carrier family 6 (neurotransmitter transporter, creatine), member 8 (SLC6A8), mRNA [NM_005629]
A_23_P202361	NM_182639	HPS1	1.31475	0.0018689	0.00361441	Homo sapiens Hermansky-Pudlak syndrome 1 (HPS1), transcript variant 3, mRNA [NM_182639]
A_32_P209230	NM_133467	CITED4	1.31376	3.90063e-06	0.000264089	Homo sapiens Cbp/p300-interacting transactivator, with Glu/Asp-rich carboxy-terminal domain, 4 (CITED4), mRNA [NM_133467]
A_23_P77493	NM_006086	TUBB3	1.31355	3.22017e-06	0.000264089	Homo sapiens tubulin, beta 3 (TUBB3), mRNA [NM_006086]
A_23_P104188	NM_004433	ELF3	1.31303	7.39297e-06	0.000264483	Homo sapiens E74-like factor 3 (ets domain transcription factor, epithelial-specific ) (ELF3), mRNA [NM_004433]
A_24_P410952	NM_003768	PEA15	1.31169	1.61824e-05	0.000275009	Homo sapiens phosphoprotein enriched in astrocytes 15 (PEA15), mRNA [NM_003768]
A_23_P156198	NM_015288	PHF15	1.3113	5.88518e-05	0.000397224	Homo sapiens PHD finger protein 15 (PHF15), mRNA [NM_015288]
A_23_P147888	NM_001004	RPLP2	1.3092	0.000679265	0.00168702	Homo sapiens ribosomal protein, large, P2 (RPLP2), mRNA [NM_001004]
A_23_P159775	NM_021990	GABRE	1.30919	4.57809e-06	0.000264089	Homo sapiens gamma-aminobutyric acid (GABA) A receptor, epsilon (GABRE), transcript variant 4, mRNA [NM_021990]
A_23_P5995	NM_006420	ARFGEF2	1.30871	0.00014955	0.000637499	Homo sapiens ADP-ribosylation factor guanine nucleotide-exchange factor 2 (brefeldin A-inhibited) (ARFGEF2), mRNA [NM_006420]
A_23_P213385	NM_006317	BASP1	1.30865	3.34287e-06	0.000264089	Homo sapiens brain abundant, membrane attached signal protein 1 (BASP1), mRNA [NM_006317]
A_23_P66867	NM_015721	GEMIN4	1.30818	2.74532e-05	0.000312007	Homo sapiens gem (nuclear organelle) associated protein 4 (GEMIN4), mRNA [NM_015721]
A_24_P373126	NM_152307	C14orf172	1.3071	0.00078634	0.00187369	Homo sapiens chromosome 14 open reading frame 172 (C14orf172), mRNA [NM_152307]
A_23_P128094	NM_019625	ABCB9	1.30673	9.97311e-05	0.000513208	Homo sapiens ATP-binding cassette, sub-family B (MDR/TAP), member 9 (ABCB9), transcript variant 1, mRNA [NM_019625]
A_23_P400373	NM_152519	FLJ23861	1.30609	0.00333551	0.00577463	Homo sapiens hypothetical protein FLJ23861 (FLJ23861), mRNA [NM_152519]
A_23_P101737	BC032803	BC032803	1.3057	0.000284148	0.000935702	Homo sapiens, clone IMAGE:3865769, mRNA, partial cds. [BC032803]
A_23_P143414	NM_080748	C20orf52	1.30534	4.4328e-06	0.000264089	Homo sapiens chromosome 20 open reading frame 52 (C20orf52), mRNA [NM_080748]
A_23_P74581	BC022205	BC022205	1.30493	6.82308e-06	0.000264089	Homo sapiens, clone IMAGE:5258564, mRNA. [BC022205]
A_23_P32229	NM_012127	CIZ1	1.30461	3.43311e-06	0.000264089	Homo sapiens CDKN1A interacting zinc finger protein 1 (CIZ1), mRNA [NM_012127]
A_23_P41854	NM_032587	CARD6	1.30427	0.000260223	0.000885229	Homo sapiens caspase recruitment domain family, member 6 (CARD6), mRNA [NM_032587]
A_23_P422026	NM_002395	ME1	1.30357	5.28232e-05	0.000379051	Homo sapiens malic enzyme 1, NADP(+)-dependent, cytosolic (ME1), mRNA [NM_002395]
A_32_P145639	AK057116	AK057116	1.30356	0.000948573	0.00215231	Homo sapiens cDNA FLJ32554 fis, clone SPLEN1000106. [AK057116]
A_24_P823708	BC021732	BC021732	1.3033	0.00269019	0.00484619	Homo sapiens cDNA clone IMAGE:4795401. [BC021732]
A_24_P367752	BC012888	NDST1	1.30321	0.000146405	0.000629026	Homo sapiens N-deacetylase/N-sulfotransferase (heparan glucosaminyl) 1, mRNA (cDNA clone MGC:9410 IMAGE:3882074), complete cds. [BC012888]
A_24_P566916	NR_002802	TncRNA	1.30274	2.39843e-05	0.000300218	Homo sapiens trophoblast-derived noncoding RNA (TncRNA) on chromosome 11 [NR_002802]
A_23_P160466	NM_006996	SLC19A2	1.30213	8.53578e-05	0.000474322	Homo sapiens solute carrier family 19 (thiamine transporter), member 2 (SLC19A2), mRNA [NM_006996]
A_24_P110471	THC2276423	THC2276423	1.30177	3.96136e-06	0.000264089	Q6IFN5 (Q6IFN5) Olfactory receptor OR19-14, partial (67%) [THC2276423]
A_23_P73702	NM_005120	MED12	1.30176	0.00254223	0.00463378	Homo sapiens mediator of RNA polymerase II transcription, subunit 12 homolog (yeast) (MED12), mRNA [NM_005120]
A_32_P96776	CD389391	LOC440957	1.30169	2.26621e-05	0.000294836	AGENCOURT_14345969 NIH_MGC_173 Homo sapiens cDNA 5', mRNA sequence [CD389391]
A_23_P107714	NM_031417	MARK4	1.30166	0.00103088	0.00229225	Homo sapiens MAP/microtubule affinity-regulating kinase 4 (MARK4), mRNA [NM_031417]
A_23_P141315	NM_001014445	NLE1	1.30149	3.66165e-06	0.000264089	Homo sapiens notchless homolog 1 (Drosophila) (NLE1), transcript variant 2, mRNA [NM_001014445]
A_23_P77529	NM_005823	MSLN	1.30074	4.20723e-05	0.000349745	Homo sapiens mesothelin (MSLN), transcript variant 1, mRNA [NM_005823]
A_23_P100754	NM_022739	SMURF2	1.29911	2.67913e-05	0.000308621	Homo sapiens SMAD specific E3 ubiquitin protein ligase 2 (SMURF2), mRNA [NM_022739]
A_23_P338325	NM_005230	ELK3	1.29876	0.00193595	0.00371729	Homo sapiens ELK3, ETS-domain protein (SRF accessory protein 2) (ELK3), mRNA [NM_005230]
A_23_P71241	NM_014302	SEC61G	1.29869	4.43172e-06	0.000264089	Homo sapiens Sec61 gamma subunit (SEC61G), transcript variant 1, mRNA [NM_014302]
A_32_P186038	THC2359128	THC2359128	1.29853	5.22021e-06	0.000264089	RS13_CHICK (Q6ITC7) 40S ribosomal protein S13, partial (48%) [THC2359128]
A_23_P128532	NM_152318	C12orf45	1.29846	9.49881e-06	0.000267926	Homo sapiens chromosome 12 open reading frame 45 (C12orf45), mRNA [NM_152318]
A_23_P135357	NM_018146	RNMTL1	1.29833	1.54906e-05	0.000274955	Homo sapiens RNA methyltransferase like 1 (RNMTL1), mRNA [NM_018146]
A_24_P244410	NM_014042	C11orf51	1.29825	2.0648e-05	0.000290117	Homo sapiens chromosome 11 open reading frame 51 (C11orf51), mRNA [NM_014042]
A_23_P218555	NM_005253	FOSL2	1.29757	3.97636e-06	0.000264089	Homo sapiens FOS-like antigen 2 (FOSL2), mRNA [NM_005253]
A_23_P105264	NM_001987	ETV6	1.29749	3.61322e-05	0.000334306	Homo sapiens ets variant gene 6 (TEL oncogene) (ETV6), mRNA [NM_001987]
A_23_P360215	NM_021173	POLD4	1.29727	2.15158e-05	0.000290118	Homo sapiens polymerase (DNA-directed), delta 4 (POLD4), mRNA [NM_021173]
A_24_P178834	AK091178	AK091178	1.29727	5.51583e-05	0.000387724	Homo sapiens cDNA FLJ33859 fis, clone CTONG2006223, moderately similar to KERATIN, TYPE II CYTOSKELETAL 8. [AK091178]
A_23_P142688	NM_024293	C2orf17	1.29688	9.6882e-05	0.000506492	Homo sapiens chromosome 2 open reading frame 17 (C2orf17), mRNA [NM_024293]
A_23_P315843	NM_020967	NCOA5	1.29568	7.40669e-05	0.000444316	Homo sapiens nuclear receptor coactivator 5 (NCOA5), mRNA [NM_020967]
A_23_P93180	NM_003526	HIST1H2BC	1.29458	4.39179e-06	0.000264089	Homo sapiens histone 1, H2bc (HIST1H2BC), mRNA [NM_003526]
A_24_P237374	NM_003334	UBE1	1.29428	3.30555e-06	0.000264089	Homo sapiens ubiquitin-activating enzyme E1 (A1S9T and BN75 temperature sensitivity complementing) (UBE1), transcript variant 1, mRNA [NM_003334]
A_32_P26969	NM_207332	ERICH1	1.29328	1.46881e-05	0.000274292	Homo sapiens glutamate-rich 1 (ERICH1), mRNA [NM_207332]
A_24_P230734	AK091468	SMUG1	1.29289	0.00511422	0.00825837	Homo sapiens cDNA FLJ34149 fis, clone FCBBF3012588, highly similar to Homo sapiens single-strand selective monofunctional uracil DNA glycosylase mRNA. [AK091468]
A_23_P134734	NM_017786	FLJ20366	1.29287	0.00583495	0.00923033	Homo sapiens hypothetical protein FLJ20366 (FLJ20366), mRNA [NM_017786]
A_32_P36552	CB305813	CB305813	1.29184	4.48041e-05	0.000356897	CB305813 UI-CF-EN1-aeg-d-07-0-UI.s1 UI-CF-EN1 Homo sapiens cDNA clone UI-CF-EN1-aeg-d-07-0-UI 3', mRNA sequence [CB305813]
A_24_P359295	BC064430	LOC205251	1.2918	4.14412e-05	0.00034834	Homo sapiens LOC205251, mRNA (cDNA clone IMAGE:5763979). [BC064430]
A_32_P2377	U04815	U04815	1.29099	2.43225e-05	0.00030171	Human protein kinase PITSLRE alpha 1 mRNA, complete cds. [U04815]
A_23_P383132	NM_015094	HIC2	1.29024	0.000328388	0.00102903	Homo sapiens hypermethylated in cancer 2 (HIC2), mRNA [NM_015094]
A_23_P1819	NM_012378	OR8B8	1.2897	0.000199389	0.000752341	Homo sapiens olfactory receptor, family 8, subfamily B, member 8 (OR8B8), mRNA [NM_012378]
A_32_P182511	THC2281182	THC2281182	1.28912	0.00153791	0.0031094	Unknown
A_23_P103837	D63478	UBAP2L	1.28793	1.38065e-05	0.000268613	Homo sapiens mRNA for KIAA0144 gene, complete cds. [D63478]
A_23_P308305	ENST00000317571	ENST00000317571	1.2878	0.00130894	0.00275241	Homo sapiens cDNA FLJ90394 fis, clone NT2RP2005632. [AK074875]
A_23_P387856	NM_015277	NEDD4L	1.28702	5.92715e-06	0.000264089	Homo sapiens neural precursor cell expressed, developmentally down-regulated 4-like (NEDD4L), mRNA [NM_015277]
A_23_P343843	NM_145039	MGC16385	1.28646	2.15931e-05	0.000290118	Homo sapiens hypothetical protein MGC16385 (MGC16385), mRNA [NM_145039]
A_23_P103110	NM_012323	MAFF	1.28613	3.92974e-05	0.000341484	Homo sapiens v-maf musculoaponeurotic fibrosarcoma oncogene homolog F (avian) (MAFF), transcript variant 1, mRNA [NM_012323]
A_24_P67395	NM_002273	KRT8	1.28602	0.00094684	0.0021496	Homo sapiens keratin 8 (KRT8), mRNA [NM_002273]
A_32_P129288	NM_030981	RAB1B	1.28383	3.87466e-06	0.000264089	Homo sapiens RAB1B, member RAS oncogene family (RAB1B), mRNA [NM_030981]
A_23_P153266	NM_006114	TOMM40	1.28335	8.2718e-06	0.000265855	Homo sapiens translocase of outer mitochondrial membrane 40 homolog (yeast) (TOMM40), mRNA [NM_006114]
A_23_P212617	NM_003234	TFRC	1.28315	3.78315e-06	0.000264089	Homo sapiens transferrin receptor (p90, CD71) (TFRC), mRNA [NM_003234]
A_24_P402438	NM_003238	TGFB2	1.28234	0.000164077	0.000675896	Homo sapiens transforming growth factor, beta 2 (TGFB2), mRNA [NM_003238]
A_23_P333330	BC005015	ZDHHC24	1.28222	0.000718527	0.00175646	Homo sapiens zinc finger, DHHC-type containing 24, mRNA (cDNA clone IMAGE:3636082), partial cds. [BC005015]
A_23_P350754	AF238487	OR7E13P	1.2821	3.52592e-05	0.000332989	Homo sapiens olfactory-like receptor PJCG2 (PJCG2) mRNA, partial cds. [AF238487]
A_24_P169688	NM_005931	MICB	1.28194	0.000103219	0.000521525	Homo sapiens MHC class I polypeptide-related sequence B (MICB), mRNA [NM_005931]
A_24_P46093	AB209172	SLC6A6	1.28174	8.71965e-05	0.000478492	Homo sapiens mRNA for solute carrier family 6 (neurotransmitter transporter, taurine), member 6 variant protein. [AB209172]
A_24_P364236	NM_004549	NDUFC2	1.28115	0.000429755	0.00122704	Homo sapiens NADH dehydrogenase (ubiquinone) 1, subcomplex unknown, 2, 14.5kDa (NDUFC2), mRNA [NM_004549]
A_23_P33015	NM_021128	POLR2L	1.28046	1.69914e-05	0.000276699	Homo sapiens polymerase (RNA) II (DNA directed) polypeptide L, 7.6kDa (POLR2L), mRNA [NM_021128]
A_24_P388570	NM_032778	MINA	1.27867	0.00312827	0.0054735	Homo sapiens MYC induced nuclear antigen (MINA), transcript variant 2, mRNA [NM_032778]
A_24_P255384	XM_373311	XM_373311	1.278	0.000278041	0.000922436	PREDICTED: Homo sapiens similar to ribosomal protein L31 (LOC392382), mRNA [XM_373311]
A_24_P40928	ENST00000281228	ENST00000281228	1.2773	2.6459e-05	0.000308033	Unknown
A_24_P218757	NM_018172	FLJ10661	1.27651	5.50654e-06	0.000264089	Homo sapiens hypothetical protein FLJ10661 (FLJ10661), transcript variant 1, mRNA [NM_018172]
A_24_P316102	NM_001009569	MLLT10	1.27594	0.00273183	0.00490282	Homo sapiens myeloid/lymphoid or mixed-lineage leukemia (trithorax homolog, Drosophila); translocated to, 10 (MLLT10), transcript variant 2, mRNA [NM_001009569]
A_24_P576445	AK098124	TBC1D8	1.27505	5.47723e-05	0.00038619	Homo sapiens cDNA FLJ40805 fis, clone TRACH2009060. [AK098124]
A_24_P52921	NM_005504	BCAT1	1.27505	0.00116572	0.00251786	Homo sapiens branched chain aminotransferase 1, cytosolic (BCAT1), mRNA [NM_005504]
A_24_P144025	ENST00000337102	ENST00000337102	1.275	5.85038e-06	0.000264089	Unknown
A_23_P90357	NM_201636	TBXA2R	1.27472	4.01111e-06	0.000264089	Homo sapiens thromboxane A2 receptor (TBXA2R), transcript variant 1, mRNA [NM_201636]
A_23_P214330	NM_030666	SERPINB1	1.27439	5.70315e-06	0.000264089	Homo sapiens serpin peptidase inhibitor, clade B (ovalbumin), member 1 (SERPINB1), mRNA [NM_030666]
A_23_P87082	NM_022370	ROBO3	1.2726	1.01853e-05	0.000267926	Homo sapiens roundabout, axon guidance receptor, homolog 3 (Drosophila) (ROBO3), mRNA [NM_022370]
A_23_P353005	NM_152553	IBRDC1	1.27157	0.00157997	0.00317283	Homo sapiens IBR domain containing 1 (IBRDC1), mRNA [NM_152553]
A_24_P160001	NM_054014	FKBP1A	1.27154	5.33889e-06	0.000264089	Homo sapiens FK506 binding protein 1A, 12kDa (FKBP1A), transcript variant 12A, mRNA [NM_054014]
A_32_P144953	ENST00000316294	ENST00000316294	1.27113	9.2611e-06	0.000267926	PREDICTED: Homo sapiens similar to seven transmembrane helix receptor (LOC442105), mRNA [XM_497958]
A_23_P429340	NM_021961	TEAD1	1.26929	0.00329823	0.00572063	Homo sapiens TEA domain family member 1 (SV40 transcriptional enhancer factor) (TEAD1), mRNA [NM_021961]
A_24_P878992	BF436529	BF436529	1.26906	7.7905e-05	0.00045644	BF436529 7p14f01.x1 NCI_CGAP_Br22 Homo sapiens cDNA clone IMAGE:3645840 3' similar to contains MER22.t1 MER22 repetitive element ;, mRNA sequence [BF436529]
A_32_P2730	BC005081	BCAN	1.26886	3.46413e-05	0.000332118	Homo sapiens brevican, mRNA (cDNA clone IMAGE:3618761), partial cds. [BC005081]
A_23_P111525	BX648200	BX648200	1.26726	6.47847e-06	0.000264089	Homo sapiens mRNA; cDNA DKFZp779C0742 (from clone DKFZp779C0742). [BX648200]
A_23_P15580	NM_052855	ANKRD40	1.2666	0.000905091	0.00207893	Homo sapiens ankyrin repeat domain 40 (ANKRD40), mRNA [NM_052855]
A_23_P46337	NM_014388	C1orf107	1.26641	8.04561e-05	0.000462042	Homo sapiens chromosome 1 open reading frame 107 (C1orf107), mRNA [NM_014388]
A_24_P392022	NM_201400	FAM86A	1.26476	0.000289295	0.000947174	Homo sapiens family with sequence similarity 86, member A (FAM86A), transcript variant 1, mRNA [NM_201400]
A_23_P87528	NM_005504	BCAT1	1.26459	4.74519e-05	0.000363335	Homo sapiens branched chain aminotransferase 1, cytosolic (BCAT1), mRNA [NM_005504]
A_23_P87482	NM_024068	OBFC2B	1.26457	2.09414e-05	0.000290117	Homo sapiens oligonucleotide/oligosaccharide-binding fold containing 2B (OBFC2B), mRNA [NM_024068]
A_23_P360213	ENST00000361227	ENST00000361227	1.26431	3.59209e-05	0.000334175	Homo sapiens mitochondrial mRNA for AD 1, partial cds. [AB017116]
A_24_P250227	NM_021724	NR1D1	1.26385	0.00542467	0.00867561	Homo sapiens nuclear receptor subfamily 1, group D, member 1 (NR1D1), mRNA [NM_021724]
A_24_P748377	AL833456	AL833456	1.26333	0.00382251	0.00646289	Homo sapiens mRNA; cDNA DKFZp686I18116 (from clone DKFZp686I18116). [AL833456]
A_24_P347378	NM_001629	ALOX5AP	1.26262	8.69756e-06	0.000267767	Homo sapiens arachidonate 5-lipoxygenase-activating protein (ALOX5AP), mRNA [NM_001629]
A_24_P343621	NM_024693	ECHDC3	1.26182	0.00356937	0.00610786	Homo sapiens enoyl Coenzyme A hydratase domain containing 3 (ECHDC3), mRNA [NM_024693]
A_23_P161194	NM_003380	VIM	1.26086	1.3463e-05	0.000268613	Homo sapiens vimentin (VIM), mRNA [NM_003380]
A_23_P92093	NM_001407	CELSR3	1.26045	0.000168931	0.000684974	Homo sapiens cadherin, EGF LAG seven-pass G-type receptor 3 (flamingo homolog, Drosophila) (CELSR3), mRNA [NM_001407]
A_23_P18017	NM_001870	CPA3	1.25987	0.00354491	0.00607562	Homo sapiens carboxypeptidase A3 (mast cell) (CPA3), mRNA [NM_001870]
A_24_P816844	BM467056	BM467056	1.2587	2.64029e-05	0.000308033	AGENCOURT_6471917 NIH_MGC_88 Homo sapiens cDNA clone IMAGE:5572947 5', mRNA sequence [BM467056]
A_23_P11262	NM_012151	F8A1	1.25847	1.61632e-05	0.000274955	Homo sapiens coagulation factor VIII-associated (intronic transcript) 1 (F8A1), mRNA [NM_012151]
A_24_P126873	NM_003170	SUPT6H	1.25782	0.000320564	0.00101255	Homo sapiens suppressor of Ty 6 homolog (S. cerevisiae) (SUPT6H), mRNA [NM_003170]
A_23_P60579	NM_002435	MPI	1.25748	2.18475e-05	0.000290541	Homo sapiens mannose phosphate isomerase (MPI), mRNA [NM_002435]
A_23_P88819	NM_017458	MVP	1.25719	1.07956e-05	0.000268613	Homo sapiens major vault protein (MVP), transcript variant 1, mRNA [NM_017458]
A_23_P363778	NM_001463	FRZB	1.25701	9.91286e-05	0.000511636	Homo sapiens frizzled-related protein (FRZB), mRNA [NM_001463]
A_23_P419239	NM_018638	ETNK1	1.25653	4.98254e-05	0.000370127	Homo sapiens ethanolamine kinase 1 (ETNK1), transcript variant 1, mRNA [NM_018638]
A_23_P319617	NM_019886	CHST7	1.25615	3.18069e-05	0.000324126	Homo sapiens carbohydrate (N-acetylglucosamine 6-O) sulfotransferase 7 (CHST7), mRNA [NM_019886]
A_24_P928017	BG952851	BG952851	1.25557	1.44167e-05	0.00027409	BG952851 PM4-CT0545-200101-001-e11 CT0545 Homo sapiens cDNA, mRNA sequence [BG952851]
A_23_P120660	NM_001024	RPS21	1.25458	6.07577e-06	0.000264089	Homo sapiens ribosomal protein S21 (RPS21), mRNA [NM_001024]
A_23_P313223	NM_138471	LOC144097	1.25438	4.82117e-05	0.000365205	Homo sapiens hypothetical protein BC007540 (LOC144097), mRNA [NM_138471]
A_23_P108871	NM_032494	ZC3H8	1.25396	8.58408e-05	0.000475217	Homo sapiens zinc finger CCCH-type containing 8 (ZC3H8), mRNA [NM_032494]
A_23_P34946	NM_014388	C1orf107	1.25365	0.000269818	0.000904933	Homo sapiens chromosome 1 open reading frame 107 (C1orf107), mRNA [NM_014388]
A_24_P4212	NM_023078	PYCRL	1.25286	1.00192e-05	0.000267926	Homo sapiens pyrroline-5-carboxylate reductase-like (PYCRL), mRNA [NM_023078]
A_23_P139527	NM_002150	HPD	1.25264	0.0029528	0.00522319	Homo sapiens 4-hydroxyphenylpyruvate dioxygenase (HPD), mRNA [NM_002150]
A_24_P633575	AF086329	AF086329	1.25228	0.000118325	0.000558035	Homo sapiens full length insert cDNA clone ZD54C08. [AF086329]
A_23_P215566	NM_001621	AHR	1.25216	2.74305e-05	0.000312007	Homo sapiens aryl hydrocarbon receptor (AHR), mRNA [NM_001621]
A_24_P338121	NM_053067	UBQLN1	1.25209	0.00101804	0.00227043	Homo sapiens ubiquilin 1 (UBQLN1), transcript variant 2, mRNA [NM_053067]
A_24_P243528	NM_033554	HLA-DPA1	1.25079	0.00608886	0.00957045	Homo sapiens major histocompatibility complex, class II, DP alpha 1 (HLA-DPA1), mRNA [NM_033554]
A_23_P161628	NM_025128	MUS81	1.25036	5.76605e-06	0.000264089	Homo sapiens MUS81 endonuclease homolog (yeast) (MUS81), mRNA [NM_025128]
A_23_P124962	NM_152832	FAM89B	1.24998	4.505e-06	0.000264089	Homo sapiens family with sequence similarity 89, member B (FAM89B), mRNA [NM_152832]
A_24_P273726	NM_198080	MSRB3	1.24897	3.23149e-05	0.000324815	Homo sapiens methionine sulfoxide reductase B3 (MSRB3), transcript variant 1, mRNA [NM_198080]
A_24_P226278	NM_015288	PHF15	1.24864	0.000243294	0.000852044	Homo sapiens PHD finger protein 15 (PHF15), mRNA [NM_015288]
A_32_P452655	NM_009587	LGALS9	1.24852	0.000763868	0.00183666	Homo sapiens lectin, galactoside-binding, soluble, 9 (galectin 9) (LGALS9), transcript variant long, mRNA [NM_009587]
A_32_P163392	CR608961	CR608961	1.24843	0.0011933	0.00256509	full-length cDNA clone CS0DI034YJ14 of Placenta Cot 25-normalized of Homo sapiens (human). [CR608961]
A_23_P351275	NM_181597	UPP1	1.24794	1.01875e-05	0.000267926	Homo sapiens uridine phosphorylase 1 (UPP1), transcript variant 2, mRNA [NM_181597]
A_24_P204515	ENST00000342275	ENST00000342275	1.24788	0.000168343	0.000684165	RST6901 Athersys RAGE Library Homo sapiens cDNA, mRNA sequence [BG187898]
A_23_P203947	NM_030655	DDX11	1.24669	7.10974e-05	0.000436206	Homo sapiens DEAD/H (Asp-Glu-Ala-Asp/His) box polypeptide 11 (CHL1-like helicase homolog, S. cerevisiae) (DDX11), transcript variant 3, mRNA [NM_030655]
A_24_P608302	BC012894	LOC388796	1.24665	0.000761532	0.00183228	Homo sapiens hypothetical LOC388796, mRNA (cDNA clone IMAGE:4155833), with apparent retained intron. [BC012894]
A_23_P3221	NM_021199	SQRDL	1.24659	6.93615e-05	0.000430217	Homo sapiens sulfide quinone reductase-like (yeast) (SQRDL), mRNA [NM_021199]
A_23_P165788	NM_001008489	PHOSPHO2	1.24642	1.62083e-05	0.000275009	Homo sapiens phosphatase, orphan 2 (PHOSPHO2), mRNA [NM_001008489]
A_24_P136683	BC021816	CA5BL	1.2464	8.70464e-05	0.000478286	Homo sapiens carbonic anhydrase VB-like, mRNA (cDNA clone IMAGE:3460742), partial cds. [BC021816]
A_32_P137336	BC013077	BC013077	1.24554	6.01677e-05	0.000401364	Homo sapiens, clone IMAGE:3459334, mRNA. [BC013077]
A_23_P63618	NM_005063	SCD	1.24525	5.53361e-06	0.000264089	Homo sapiens stearoyl-CoA desaturase (delta-9-desaturase) (SCD), mRNA [NM_005063]
A_23_P62270	NM_004187	SMCX	1.24514	3.69544e-05	0.000335987	Homo sapiens Smcy homolog, X-linked (mouse) (SMCX), mRNA [NM_004187]
A_23_P137209	NM_003334	UBE1	1.24048	1.11993e-05	0.000268613	Homo sapiens ubiquitin-activating enzyme E1 (A1S9T and BN75 temperature sensitivity complementing) (UBE1), transcript variant 1, mRNA [NM_003334]
A_24_P166794	BC047111	BC047111	1.23913	0.00117005	0.00252455	Homo sapiens cDNA clone IMAGE:5314178. [BC047111]
A_24_P213924	NM_020947	KIAA1609	1.2388	0.00016086	0.000667268	Homo sapiens KIAA1609 protein (KIAA1609), mRNA [NM_020947]
A_32_P23272	AF085871	AF085871	1.23809	5.89128e-05	0.000397224	Homo sapiens full length insert cDNA clone YO11A01. [AF085871]
A_24_P345123	NM_003953	MPZL1	1.23743	2.13673e-05	0.000290118	Homo sapiens myelin protein zero-like 1 (MPZL1), transcript variant 1, mRNA [NM_003953]
A_23_P360209	ENST00000361227	ENST00000361227	1.23674	1.71721e-05	0.000277544	Homo sapiens migration-inducing gene 18 protein mRNA, complete cds. [AY423734]
A_23_P329198	NM_001031716	OBFC2A	1.23653	3.39247e-05	0.000329603	Homo sapiens oligonucleotide/oligosaccharide-binding fold containing 2A (OBFC2A), mRNA [NM_001031716]
A_24_P653603	BC079831	LOC284184	1.23563	1.01704e-05	0.000267926	Homo sapiens hypothetical LOC284184, mRNA (cDNA clone IMAGE:6572580). [BC079831]
A_23_P144244	THC2286151	THC2286151	1.23553	3.50483e-05	0.000332259	T09533 COX17 protein - human {Homo sapiens;} , partial (98%) [THC2286151]
A_23_P206830	NM_016069	Magmas	1.23433	6.86038e-06	0.000264089	Homo sapiens mitochondria-associated protein involved in granulocyte-macrophage colony-stimulating factor signal transduction (Magmas), nuclear gene encoding mitochondrial protein, mRNA [NM_016069]
A_23_P106633	NM_018380	DDX28	1.23334	6.53206e-06	0.000264089	Homo sapiens DEAD (Asp-Glu-Ala-Asp) box polypeptide 28 (DDX28), nuclear gene encoding mitochondrial protein, mRNA [NM_018380]
A_23_P86653	NM_002727	PRG1	1.23056	2.86044e-05	0.000317639	Homo sapiens proteoglycan 1, secretory granule (PRG1), mRNA [NM_002727]
A_23_P11874	NM_003953	MPZL1	1.2295	4.67026e-05	0.000362016	Homo sapiens myelin protein zero-like 1 (MPZL1), transcript variant 1, mRNA [NM_003953]
A_24_P476215	THC2371815	THC2371815	1.22929	0.000979918	0.00220603	ALU7_HUMAN (P39194) Alu subfamily SQ sequence contamination warning entry, partial (11%) [THC2371815]
A_23_P154234	NM_019896	POLE4	1.22878	4.57093e-06	0.000264089	Homo sapiens polymerase (DNA-directed), epsilon 4 (p12 subunit) (POLE4), mRNA [NM_019896]
A_24_P13376	NM_024551	ADIPOR2	1.2264	0.000798417	0.00189286	Homo sapiens adiponectin receptor 2 (ADIPOR2), mRNA [NM_024551]
A_32_P127153	NM_003104	SORD	1.22616	7.03179e-06	0.000264089	Homo sapiens sorbitol dehydrogenase (SORD), mRNA [NM_003104]
A_23_P219004	NM_152729	NT5DC1	1.22493	0.000454944	0.00127587	Homo sapiens 5'-nucleotidase domain containing 1 (NT5DC1), mRNA [NM_152729]
A_23_P154294	AK125998	MGC13005	1.22465	0.000383203	0.00114045	Homo sapiens cDNA FLJ44010 fis, clone TESTI4024344. [AK125998]
A_24_P51061	NM_080927	DCBLD2	1.22298	0.00415693	0.00693023	Homo sapiens discoidin, CUB and LCCL domain containing 2 (DCBLD2), mRNA [NM_080927]
A_23_P24192	NM_015179	KIAA0690	1.22276	2.41897e-05	0.000300986	Homo sapiens KIAA0690 (KIAA0690), mRNA [NM_015179]
A_24_P87824	NM_012408	PRKCBP1	1.22258	7.77875e-05	0.000456318	Homo sapiens protein kinase C binding protein 1 (PRKCBP1), transcript variant 2, mRNA [NM_012408]
A_23_P2793	NM_001629	ALOX5AP	1.22254	6.67162e-06	0.000264089	Homo sapiens arachidonate 5-lipoxygenase-activating protein (ALOX5AP), mRNA [NM_001629]
A_23_P95879	NM_000999	RPL38	1.22205	4.65603e-06	0.000264089	Homo sapiens ribosomal protein L38 (RPL38), transcript variant 1, mRNA [NM_000999]
A_24_P415959	NM_001969	EIF5	1.22138	3.08181e-05	0.000321091	Homo sapiens eukaryotic translation initiation factor 5 (EIF5), transcript variant 1, mRNA [NM_001969]
A_23_P124892	NM_002256	KISS1	1.22136	0.00302961	0.00533073	Homo sapiens KiSS-1 metastasis-suppressor (KISS1), mRNA [NM_002256]
A_23_P86682	NM_013451	FER1L3	1.22117	4.70203e-06	0.000264089	Homo sapiens fer-1-like 3, myoferlin (C. elegans) (FER1L3), transcript variant 1, mRNA [NM_013451]
A_23_P216517	NM_032818	C9orf100	1.22091	7.9745e-05	0.000460724	Homo sapiens chromosome 9 open reading frame 100 (C9orf100), transcript variant 2, mRNA [NM_032818]
A_23_P369456	NM_033542	C20orf35	1.22064	1.35113e-05	0.000268613	Homo sapiens chromosome 20 open reading frame 35 (C20orf35), transcript variant 2, mRNA [NM_033542]
A_23_P132019	NM_031483	ITCH	1.22001	2.9326e-05	0.00031845	Homo sapiens itchy homolog E3 ubiquitin protein ligase (mouse) (ITCH), mRNA [NM_031483]
A_23_P2492	NM_001734	C1S	1.21923	0.0001985	0.000750632	Homo sapiens complement component 1, s subcomponent (C1S), transcript variant 1, mRNA [NM_001734]
A_23_P67339	NM_020650	RCN3	1.21819	1.95811e-05	0.000286596	Homo sapiens reticulocalbin 3, EF-hand calcium binding domain (RCN3), mRNA [NM_020650]
A_23_P399726	NM_024627	FLJ21125	1.21756	4.36511e-05	0.000354554	Homo sapiens hypothetical protein FLJ21125 (FLJ21125), mRNA [NM_024627]
A_23_P364024	NM_006851	GLIPR1	1.21753	0.00012904	0.000585143	Homo sapiens GLI pathogenesis-related 1 (glioma) (GLIPR1), mRNA [NM_006851]
A_23_P163787	NM_004530	MMP2	1.21733	0.000457423	0.0012799	Homo sapiens matrix metallopeptidase 2 (gelatinase A, 72kDa gelatinase, 72kDa type IV collagenase) (MMP2), mRNA [NM_004530]
A_24_P686956	CN271858	CN271858	1.21714	8.64678e-06	0.000267767	17000599952519 GRN_PREHEP Homo sapiens cDNA 5', mRNA sequence [CN271858]
A_23_P328298	NM_020729	ODF2L	1.21577	2.16778e-05	0.000290118	Homo sapiens outer dense fiber of sperm tails 2-like (ODF2L), transcript variant 1, mRNA [NM_020729]
A_23_P73604	NM_024917	CXorf34	1.21369	0.00292294	0.00517923	Homo sapiens chromosome X open reading frame 34 (CXorf34), mRNA [NM_024917]
A_23_P1602	NM_006779	CDC42EP2	1.2127	3.11765e-05	0.000322146	Homo sapiens CDC42 effector protein (Rho GTPase binding) 2 (CDC42EP2), mRNA [NM_006779]
A_23_P37623	NM_181077	GOLGA8A	1.21264	5.23809e-06	0.000264089	Homo sapiens golgi autoantigen, golgin subfamily a, 8A (GOLGA8A), mRNA [NM_181077]
A_32_P36884	ENST00000356170	ENST00000356170	1.21213	8.77181e-06	0.000267767	Unknown
A_24_P280803	BC018140	RPS21	1.21017	5.18828e-06	0.000264089	Homo sapiens ribosomal protein S21, mRNA (cDNA clone MGC:9438 IMAGE:3903320), complete cds. [BC018140]
A_23_P15146	NM_001012631	IL32	1.21007	8.83593e-06	0.000267926	Homo sapiens interleukin 32 (IL32), transcript variant 1, mRNA [NM_001012631]
A_24_P391104	NM_002918	RFX1	1.20885	1.28269e-05	0.000268613	Homo sapiens regulatory factor X, 1 (influences HLA class II expression) (RFX1), mRNA [NM_002918]
A_23_P502274	NM_002751	MAPK11	1.2088	8.27204e-05	0.00046844	Homo sapiens mitogen-activated protein kinase 11 (MAPK11), transcript variant 1, mRNA [NM_002751]
A_23_P402787	NM_145253	FAM100A	1.20775	6.47719e-05	0.000416123	Homo sapiens family with sequence similarity 100, member A (FAM100A), mRNA [NM_145253]
A_32_P17163	AK002195	ARHGAP18	1.20766	0.000254301	0.000872553	Homo sapiens cDNA FLJ11333 fis, clone PLACE1010616. [AK002195]
A_24_P273679	NM_006106	YAP1	1.20721	0.000118056	0.000557526	Homo sapiens Yes-associated protein 1, 65kDa (YAP1), mRNA [NM_006106]
A_32_P102300	THC2338243	THC2338243	1.20701	2.98516e-05	0.000320004	Q6PGA0 (Q6PGA0) Rcor3 protein (Fragment), partial (8%) [THC2338243]
A_23_P120056	NM_033046	RTKN	1.20694	2.45387e-05	0.000301968	Homo sapiens rhotekin (RTKN), transcript variant 2, mRNA [NM_033046]
A_23_P28598	NM_004405	DLX2	1.20624	0.000131466	0.000592297	Homo sapiens distal-less homeobox 2 (DLX2), mRNA [NM_004405]
A_24_P213542	NM_181740	LINS1	1.20561	0.00231965	0.0043013	Homo sapiens lines homolog 1 (Drosophila) (LINS1), transcript variant 3, mRNA [NM_181740]
A_23_P383385	NM_019896	POLE4	1.20517	2.89707e-05	0.000317833	Homo sapiens polymerase (DNA-directed), epsilon 4 (p12 subunit) (POLE4), mRNA [NM_019896]
A_24_P32151	NM_182705	FAM101B	1.20238	7.39738e-06	0.000264483	Homo sapiens family with sequence similarity 101, member B (FAM101B), mRNA [NM_182705]
A_23_P8196	CR591849	CR591849	1.20235	0.00120314	0.00258034	full-length cDNA clone CS0DC003YO01 of Neuroblastoma Cot 25-normalized of Homo sapiens (human). [CR591849]
A_24_P86968	NM_000733	CD3E	1.20222	0.00529943	0.0085089	Homo sapiens CD3E antigen, epsilon polypeptide (TiT3 complex) (CD3E), mRNA [NM_000733]
A_23_P203389	NM_016499	MGC13379	1.19747	0.000576147	0.00150546	Homo sapiens HSPC244 (MGC13379), mRNA [NM_016499]
A_23_P138308	NM_001779	CD58	1.19599	7.92893e-06	0.000264483	Homo sapiens CD58 antigen, (lymphocyte function-associated antigen 3) (CD58), mRNA [NM_001779]
A_23_P350574	NM_001002901	FCRLM2	1.19523	0.000135312	0.000601149	Homo sapiens Fc receptor-like and mucin-like 2 (FCRLM2), mRNA [NM_001002901]
A_23_P45294	NM_207318	CXorf39	1.1949	5.47598e-06	0.000264089	Homo sapiens chromosome X open reading frame 39 (CXorf39), mRNA [NM_207318]
A_24_P389608	NM_153256	C10orf47	1.19235	0.000415261	0.0011979	Homo sapiens chromosome 10 open reading frame 47 (C10orf47), mRNA [NM_153256]
A_24_P230895	NM_006515	SETMAR	1.1908	0.000858041	0.00199665	Homo sapiens SET domain and mariner transposase fusion gene (SETMAR), mRNA [NM_006515]
A_23_P254888	NM_003461	ZYX	1.19068	1.00182e-05	0.000267926	Homo sapiens zyxin (ZYX), transcript variant 1, mRNA [NM_003461]
A_23_P122216	NM_002317	LOX	1.18899	0.00257526	0.00468388	Homo sapiens lysyl oxidase (LOX), mRNA [NM_002317]
A_23_P352402	NM_153256	C10orf47	1.18844	7.53927e-06	0.000264483	Homo sapiens chromosome 10 open reading frame 47 (C10orf47), mRNA [NM_153256]
A_23_P383278	NM_023078	PYCRL	1.18811	0.000463101	0.00128912	Homo sapiens pyrroline-5-carboxylate reductase-like (PYCRL), mRNA [NM_023078]
A_24_P136758	NM_018028	SAMD4B	1.18783	0.000106046	0.000527441	Homo sapiens sterile alpha motif domain containing 4B (SAMD4B), mRNA [NM_018028]
A_23_P16423	AL390151	ZBTB7A	1.18782	2.77546e-05	0.000314553	Homo sapiens mRNA; cDNA DKFZp547O146 (from clone DKFZp547O146). [AL390151]
A_23_P27840	NM_003169	SUPT5H	1.18723	5.85493e-06	0.000264089	Homo sapiens suppressor of Ty 5 homolog (S. cerevisiae) (SUPT5H), mRNA [NM_003169]
A_23_P164141	NM_176863	PSME3	1.18627	5.00015e-06	0.000264089	Homo sapiens proteasome (prosome, macropain) activator subunit 3 (PA28 gamma; Ki) (PSME3), transcript variant 2, mRNA [NM_176863]
A_23_P52569	NM_181843	NUDT8	1.18438	4.06178e-05	0.000346173	Homo sapiens nudix (nucleoside diphosphate linked moiety X)-type motif 8 (NUDT8), mRNA [NM_181843]
A_32_P209791	BC040051	BC040051	1.18341	1.28614e-05	0.000268613	Homo sapiens, clone IMAGE:6018828, mRNA. [BC040051]
A_24_P382001	NM_016310	POLR3K	1.1825	6.22189e-06	0.000264089	Homo sapiens polymerase (RNA) III (DNA directed) polypeptide K, 12.3 kDa (POLR3K), mRNA [NM_016310]
A_24_P383450	NM_203434	IER5L	1.18207	2.83633e-05	0.000316084	Homo sapiens immediate early response 5-like (IER5L), mRNA [NM_203434]
A_23_P134113	NM_052831	C6orf192	1.18145	3.25336e-05	0.000325261	Homo sapiens chromosome 6 open reading frame 192 (C6orf192), mRNA [NM_052831]
A_32_P191541	BG751203	BG751203	1.18104	1.61313e-05	0.000274955	602730312F1 NIH_MGC_43 Homo sapiens cDNA clone IMAGE:4873778 5', mRNA sequence [BG751203]
A_23_P135787	BX537520	BX537520	1.18074	0.00306059	0.00537796	Homo sapiens mRNA; cDNA DKFZp686F09142 (from clone DKFZp686F09142). [BX537520]
A_23_P29773	NM_014398	LAMP3	1.17999	3.2817e-05	0.00032573	Homo sapiens lysosomal-associated membrane protein 3 (LAMP3), mRNA [NM_014398]
A_23_P140821	NM_016948	PARD6A	1.17974	6.08048e-05	0.000402625	Homo sapiens par-6 partitioning defective 6 homolog alpha (C.elegans) (PARD6A), transcript variant 1, mRNA [NM_016948]
A_24_P48069	NM_018110	DOK4	1.17903	7.03473e-05	0.000433969	Homo sapiens docking protein 4 (DOK4), mRNA [NM_018110]
A_24_P171058	AL834364	TMEM64	1.17803	0.000115341	0.000551385	Homo sapiens mRNA; cDNA DKFZp762C1112 (from clone DKFZp762C1112). [AL834364]
A_23_P411215	NM_144963	FAM91A1	1.17739	0.000258569	0.000881573	Homo sapiens family with sequence similarity 91, member A1 (FAM91A1), mRNA [NM_144963]
A_23_P126757	NM_023015	C1orf60	1.1772	1.84667e-05	0.000283046	Homo sapiens chromosome 1 open reading frame 60 (C1orf60), mRNA [NM_023015]
A_32_P155645	NM_152549	MGC39633	1.17501	0.000988074	0.00222024	Homo sapiens hypothetical protein MGC39633 (MGC39633), mRNA [NM_152549]
A_24_P403734	NM_015481	ZNF385	1.17416	0.000143533	0.00062251	Homo sapiens zinc finger protein 385 (ZNF385), mRNA [NM_015481]
A_24_P88870	NM_033169	B3GALT3	1.17415	0.0027002	0.0048621	Homo sapiens UDP-Gal:betaGlcNAc beta 1,3-galactosyltransferase, polypeptide 3 (Globoside blood group) (B3GALT3), transcript variant 4, mRNA [NM_033169]
A_23_P81392	NM_015238	WWC1	1.17336	1.15054e-05	0.000268613	Homo sapiens WW, C2 and coiled-coil domain containing 1 (WWC1), mRNA [NM_015238]
A_32_P191696	T12588	T12588	1.17335	0.00111227	0.00243137	CHR90108 Chromosome 9 exon II Homo sapiens cDNA clone P94_53 5' and 3', mRNA sequence [T12588]
A_24_P211565	NM_031910	C1QTNF6	1.17326	0.00319481	0.00556876	Homo sapiens C1q and tumor necrosis factor related protein 6 (C1QTNF6), transcript variant 1, mRNA [NM_031910]
A_23_P115636	NM_004412	DNMT2	1.17318	0.000779265	0.00186371	Homo sapiens DNA (cytosine-5-)-methyltransferase 2 (DNMT2), transcript variant a, mRNA [NM_004412]
A_23_P218131	NM_032714	C14orf151	1.17253	1.91372e-05	0.000283887	Homo sapiens chromosome 14 open reading frame 151 (C14orf151), mRNA [NM_032714]
A_24_P200000	NM_182915	STEAP3	1.17226	0.000165838	0.000679828	Homo sapiens STEAP family member 3 (STEAP3), transcript variant 1, mRNA [NM_182915]
A_23_P126416	NM_005424	TIE1	1.17201	0.000282828	0.000933174	Homo sapiens tyrosine kinase with immunoglobulin-like and EGF-like domains 1 (TIE1), mRNA [NM_005424]
A_23_P55468	NM_013337	TIMM22	1.17131	1.00829e-05	0.000267926	Homo sapiens translocase of inner mitochondrial membrane 22 homolog (yeast) (TIMM22), mRNA [NM_013337]
A_24_P68162	NM_173602	DIP2B	1.1712	0.000114139	0.000547932	Homo sapiens DIP2 disco-interacting protein 2 homolog B (Drosophila) (DIP2B), mRNA [NM_173602]
A_32_P96036	XM_044166	LOC92312	1.17119	1.60581e-05	0.000274955	PREDICTED: Homo sapiens hypothetical protein LOC92312 (LOC92312), mRNA [XM_044166]
A_23_P43549	BC042539	LOC442421	1.1708	6.07556e-06	0.000264089	Homo sapiens similar to prostaglandin E receptor 4, subtype EP4; PGE receptor, EP4 subtype; prostaglandin E2 receptor, mRNA (cDNA clone IMAGE:4830816), partial cds. [BC042539]
A_23_P314712	NM_012189	CABYR	1.16987	0.00352305	0.00604914	Homo sapiens calcium binding tyrosine-(Y)-phosphorylation regulated (fibrousheathin 2) (CABYR), transcript variant 1, mRNA [NM_012189]
A_23_P28466	NM_178821	WDR69	1.16922	0.000639533	0.00161513	Homo sapiens WD repeat domain 69 (WDR69), mRNA [NM_178821]
A_24_P371281	NM_025246	TMEM22	1.16722	6.84806e-05	0.00042743	Homo sapiens transmembrane protein 22 (TMEM22), mRNA [NM_025246]
A_32_P99171	AF131762	AF131762	1.16687	0.00154007	0.00311207	Homo sapiens clone 25218 mRNA sequence. [AF131762]
A_23_P19437	NM_021959	PPP1R11	1.16656	0.000513752	0.00138606	Homo sapiens protein phosphatase 1, regulatory (inhibitor) subunit 11 (PPP1R11), transcript variant 1, mRNA [NM_021959]
A_23_P75921	NM_145803	TRAF6	1.16629	7.29622e-05	0.000440518	Homo sapiens TNF receptor-associated factor 6 (TRAF6), transcript variant 1, mRNA [NM_145803]
A_24_P386622	NM_004041	ARRB1	1.16573	0.0005118	0.00138169	Homo sapiens arrestin, beta 1 (ARRB1), transcript variant 1, mRNA [NM_004041]
A_32_P125525	AA334114	AA334114	1.16549	0.000337831	0.00104798	AA334114 EST38270 Embryo, 9 week Homo sapiens cDNA 5' end similar to similar to keratin 18, mRNA sequence [AA334114]
A_24_P385148	NM_006991	ZNF197	1.16496	0.00356696	0.00610575	Homo sapiens zinc finger protein 197 (ZNF197), transcript variant 1, mRNA [NM_006991]
A_23_P127079	NM_015062	PPRC1	1.16484	7.32197e-06	0.000264483	Homo sapiens peroxisome proliferative activated receptor, gamma, coactivator-related 1 (PPRC1), mRNA [NM_015062]
A_23_P209394	AF009619	CFLAR	1.16484	0.00022508	0.000811782	Homo sapiens FLAME-1-delta mRNA, alternatively spliced, complete cds. [AF009619]
A_23_P137715	NM_017542	POGK	1.16427	1.36455e-05	0.000268613	Homo sapiens pogo transposable element with KRAB domain (POGK), mRNA [NM_017542]
A_32_P127492	AA873311	AA873311	1.16417	0.000145874	0.000627656	AA873311 oh76g08.s1 NCI_CGAP_Kid3 Homo sapiens cDNA clone IMAGE:1472990 3' similar to gb:J05021 EZRIN (HUMAN);, mRNA sequence [AA873311]
A_24_P93397	ENST00000332340	ENST00000332340	1.16341	0.00433242	0.00718281	Unknown
A_23_P9465	NM_004957	FPGS	1.16204	3.00507e-05	0.000320645	Homo sapiens folylpolyglutamate synthase (FPGS), nuclear gene encoding mitochondrial protein, transcript variant 1, mRNA [NM_004957]
A_24_P76169	ENST00000331306	ENST00000331306	1.16197	1.24252e-05	0.000268613	Unknown
A_23_P152620	NM_172088	TNFSF13	1.16179	0.000137964	0.000609485	Homo sapiens tumor necrosis factor (ligand) superfamily, member 13 (TNFSF13), transcript variant gamma, mRNA [NM_172088]
A_23_P157679	NM_032334	C8orf53	1.15951	2.85886e-05	0.000317639	Homo sapiens chromosome 8 open reading frame 53 (C8orf53), mRNA [NM_032334]
A_23_P161237	NM_004193	GBF1	1.15878	7.78266e-06	0.000264483	Homo sapiens golgi-specific brefeldin A resistance factor 1 (GBF1), mRNA [NM_004193]
A_23_P64743	NM_015000	STK38L	1.15873	0.0008548	0.00199023	Homo sapiens serine/threonine kinase 38 like (STK38L), mRNA [NM_015000]
A_23_P104579	NM_005851	CDK2AP2	1.15864	6.31475e-06	0.000264089	Homo sapiens CDK2-associated protein 2 (CDK2AP2), mRNA [NM_005851]
A_23_P53663	NM_002583	PAWR	1.15818	0.000113459	0.000546433	Homo sapiens PRKC, apoptosis, WT1, regulator (PAWR), mRNA [NM_002583]
A_23_P98580	NM_004265	FADS2	1.15808	5.84205e-06	0.000264089	Homo sapiens fatty acid desaturase 2 (FADS2), mRNA [NM_004265]
A_23_P152753	AY358101	AY358101	1.15772	0.000496397	0.00135301	Homo sapiens clone DNA108695 Wpep3002 (UNQ3002) mRNA, complete cds. [AY358101]
A_32_P196142	THC2400010	THC2400010	1.15735	2.93235e-05	0.00031845	Unknown
A_24_P328675	NM_015466	PTPN23	1.15594	9.5085e-05	0.000501666	Homo sapiens protein tyrosine phosphatase, non-receptor type 23 (PTPN23), mRNA [NM_015466]
A_32_P151191	AI341335	AI341335	1.15561	0.000479578	0.00132131	AI341335 qx90h06.x1 NCI_CGAP_GC6 Homo sapiens cDNA clone IMAGE:2009819 3', mRNA sequence [AI341335]
A_23_P360240	NM_138768	MYEOV	1.15542	0.00252702	0.00461338	Homo sapiens myeloma overexpressed gene (in a subset of t(11;14) positive multiple myelomas) (MYEOV), mRNA [NM_138768]
A_23_P161190	NM_003380	VIM	1.15522	5.85708e-06	0.000264089	Homo sapiens vimentin (VIM), mRNA [NM_003380]
A_23_P347720	BC080577	BC080577	1.15435	0.00118014	0.00254261	Homo sapiens cDNA clone MGC:99667 IMAGE:6597328, complete cds. [BC080577]
A_24_P117803	ENST00000252509	ENST00000252509	1.15427	0.00272399	0.00489222	GB|AL589786.8|CAD13460.1 bA161I19.3 (similar to ribosomal protein L36) [Homo sapiens] [NP414444]
A_23_P217637	NM_004085	TIMM8A	1.15416	4.27618e-05	0.000351518	Homo sapiens translocase of inner mitochondrial membrane 8 homolog A (yeast) (TIMM8A), nuclear gene encoding mitochondrial protein, mRNA [NM_004085]
A_23_P47879	NM_003153	STAT6	1.15387	9.43133e-06	0.000267926	Homo sapiens signal transducer and activator of transcription 6, interleukin-4 induced (STAT6), mRNA [NM_003153]
A_24_P192821	NM_017583	TRIM44	1.15386	0.000342017	0.00105589	Homo sapiens tripartite motif-containing 44 (TRIM44), mRNA [NM_017583]
A_24_P50472	ENST00000330370	ENST00000330370	1.15351	1.61333e-05	0.000274955	PREDICTED: Homo sapiens similar to large subunit ribosomal protein L36a (LOC649839), mRNA [XM_938903]
A_32_P120895	NM_153374	LYSMD2	1.15303	4.80403e-05	0.000364598	Homo sapiens LysM, putative peptidoglycan-binding, domain containing 2 (LYSMD2), mRNA [NM_153374]
A_24_P67585	NM_016206	VGLL3	1.1529	0.00190889	0.0036755	Homo sapiens vestigial like 3 (Drosophila) (VGLL3), mRNA [NM_016206]
A_23_P417363	AK057267	RSNL2	1.15207	1.25265e-05	0.000268613	Homo sapiens cDNA FLJ32705 fis, clone TESTI2000600, weakly similar to RESTIN. [AK057267]
A_23_P252306	NM_002165	ID1	1.15146	6.90103e-06	0.000264089	Homo sapiens inhibitor of DNA binding 1, dominant negative helix-loop-helix protein (ID1), transcript variant 1, mRNA [NM_002165]
A_24_P498767	BM926530	BM926530	1.15073	0.00103878	0.0023051	AGENCOURT_6644733 NIH_MGC_122 Homo sapiens cDNA clone IMAGE:5766924 5', mRNA sequence [BM926530]
A_23_P109655	NM_025246	TMEM22	1.15051	1.08378e-05	0.000268613	Homo sapiens transmembrane protein 22 (TMEM22), mRNA [NM_025246]
A_23_P5974	NM_080603	ZSWIM1	1.1469	5.29893e-05	0.000379204	Homo sapiens zinc finger, SWIM-type containing 1 (ZSWIM1), mRNA [NM_080603]
A_23_P435394	NM_000958	PTGER4	1.14669	7.56407e-05	0.000449762	Homo sapiens prostaglandin E receptor 4 (subtype EP4) (PTGER4), mRNA [NM_000958]
A_23_P1343	NM_003473	STAM	1.14668	3.25854e-05	0.000325261	Homo sapiens signal transducing adaptor molecule (SH3 domain and ITAM motif) 1 (STAM), mRNA [NM_003473]
A_23_P147826	NM_021183	RAP2C	1.14631	0.000429668	0.00122696	Homo sapiens RAP2C, member of RAS oncogene family (RAP2C), mRNA [NM_021183]
A_23_P361773	NM_001760	CCND3	1.14472	2.4853e-05	0.000303075	Homo sapiens cyclin D3 (CCND3), mRNA [NM_001760]
A_24_P942253	NM_015107	PHF8	1.14331	0.000115652	0.000551595	Homo sapiens PHD finger protein 8 (PHF8), mRNA [NM_015107]
A_23_P84565	NM_001722	POLR3D	1.14282	0.000158231	0.000660872	Homo sapiens polymerase (RNA) III (DNA directed) polypeptide D, 44kDa (POLR3D), mRNA [NM_001722]
A_23_P347040	NM_138287	DTX3L	1.14273	0.00018324	0.000717082	Homo sapiens deltex 3-like (Drosophila) (DTX3L), mRNA [NM_138287]
A_24_P237265	NM_002745	MAPK1	1.14235	0.000164751	0.000677293	Homo sapiens mitogen-activated protein kinase 1 (MAPK1), transcript variant 1, mRNA [NM_002745]
A_23_P70677	CR603940	LOC221710	1.13993	0.000552098	0.00145885	full-length cDNA clone CS0DI086YN12 of Placenta Cot 25-normalized of Homo sapiens (human). [CR603940]
A_23_P348208	NM_005987	SPRR1A	1.13877	7.95665e-06	0.000264483	Homo sapiens small proline-rich protein 1A (SPRR1A), mRNA [NM_005987]
A_23_P64567	NM_016147	PPME1	1.13794	0.000140411	0.000615033	Homo sapiens protein phosphatase methylesterase 1 (PPME1), mRNA [NM_016147]
A_23_P26697	NM_033452	TRIM47	1.13733	1.23457e-05	0.000268613	Homo sapiens tripartite motif-containing 47 (TRIM47), mRNA [NM_033452]
A_24_P365807	NM_004429	EFNB1	1.13686	0.00434276	0.00719649	Homo sapiens ephrin-B1 (EFNB1), mRNA [NM_004429]
A_23_P24763	NM_001017	RPS13	1.13613	0.000124029	0.000572778	Homo sapiens ribosomal protein S13 (RPS13), mRNA [NM_001017]
A_23_P366253	NM_032051	ZNF278	1.13557	0.000131461	0.000592297	Homo sapiens zinc finger protein 278 (ZNF278), transcript variant 4, mRNA [NM_032051]
A_24_P472055	AK027134	RNF125	1.13552	5.05832e-05	0.000373291	Homo sapiens cDNA: FLJ23481 fis, clone KAIA03003. [AK027134]
A_23_P52589	NM_003475	RASSF7	1.13528	5.62793e-06	0.000264089	Homo sapiens Ras association (RalGDS/AF-6) domain family 7 (RASSF7), mRNA [NM_003475]
A_24_P318160	NM_014903	NAV3	1.13489	0.000103718	0.000522334	Homo sapiens neuron navigator 3 (NAV3), mRNA [NM_014903]
A_23_P82913	NM_017956	TRMT12	1.13486	0.000163633	0.000674844	Homo sapiens tRNA methyltranferase 12 homolog (S. cerevisiae) (TRMT12), mRNA [NM_017956]
A_24_P914000	BC001437	LOC144305	1.13429	0.0001954	0.000743839	Homo sapiens hypothetical protein BC001437, mRNA (cDNA clone MGC:1013 IMAGE:3138594), complete cds. [BC001437]
A_23_P22499	NM_019067	GNL3L	1.1341	0.000280566	0.000927559	Homo sapiens guanine nucleotide binding protein-like 3 (nucleolar)-like (GNL3L), mRNA [NM_019067]
A_23_P139704	NM_001946	DUSP6	1.13289	6.28884e-06	0.000264089	Homo sapiens dual specificity phosphatase 6 (DUSP6), transcript variant 1, mRNA [NM_001946]
A_24_P860703	ENST00000360896	ENST00000360896	1.13251	1.08468e-05	0.000268613	full-length cDNA clone CS0DL004YD09 of B cells (Ramos cell line) Cot 25-normalized of Homo sapiens (human). [CR614522]
A_23_P432360	NM_000303	PMM2	1.13243	0.00373208	0.00633748	Homo sapiens phosphomannomutase 2 (PMM2), mRNA [NM_000303]
A_23_P144726	NM_016391	HSPC111	1.13235	1.35494e-05	0.000268613	Homo sapiens hypothetical protein HSPC111 (HSPC111), mRNA [NM_016391]
A_23_P163117	NM_024644	C14orf169	1.13215	5.97472e-05	0.000400498	Homo sapiens chromosome 14 open reading frame 169 (C14orf169), mRNA [NM_024644]
A_24_P402080	NM_001025100	MBP	1.13125	0.00504441	0.00816412	Homo sapiens myelin basic protein (MBP), transcript variant 8, mRNA [NM_001025100]
A_23_P136347	NM_004447	EPS8	1.13101	0.00032153	0.00101409	Homo sapiens epidermal growth factor receptor pathway substrate 8 (EPS8), mRNA [NM_004447]
A_23_P20494	NM_006096	NDRG1	1.13061	5.72199e-06	0.000264089	Homo sapiens N-myc downstream regulated gene 1 (NDRG1), mRNA [NM_006096]
A_24_P262127	NM_004165	RRAD	1.12984	5.09905e-05	0.000373942	Homo sapiens Ras-related associated with diabetes (RRAD), mRNA [NM_004165]
A_24_P337504	NM_152409	FLJ37562	1.12959	0.000103987	0.000522869	Homo sapiens hypothetical protein FLJ37562 (FLJ37562), mRNA [NM_152409]
A_23_P7144	NM_001511	CXCL1	1.12959	7.53883e-06	0.000264483	Homo sapiens chemokine (C-X-C motif) ligand 1 (melanoma growth stimulating activity, alpha) (CXCL1), mRNA [NM_001511]
A_23_P354387	NM_013451	FER1L3	1.12899	5.87779e-06	0.000264089	Homo sapiens fer-1-like 3, myoferlin (C. elegans) (FER1L3), transcript variant 1, mRNA [NM_013451]
A_24_P13804	NM_025082	C16orf56	1.12851	3.75447e-05	0.000337432	Homo sapiens chromosome 16 open reading frame 56 (C16orf56), mRNA [NM_025082]
A_24_P336113	NM_012295	CABIN1	1.12793	0.00024357	0.000852433	Homo sapiens calcineurin binding protein 1 (CABIN1), mRNA [NM_012295]
A_32_P42054	NM_194249	DND1	1.12721	0.000428418	0.00122407	Homo sapiens dead end homolog 1 (zebrafish) (DND1), mRNA [NM_194249]
A_23_P258093	NM_006411	AGPAT1	1.127	0.000205872	0.000766862	Homo sapiens 1-acylglycerol-3-phosphate O-acyltransferase 1 (lysophosphatidic acid acyltransferase, alpha) (AGPAT1), transcript variant 1, mRNA [NM_006411]
A_24_P416346	NM_001986	ETV4	1.12695	4.44017e-05	0.00035635	Homo sapiens ets variant gene 4 (E1A enhancer binding protein, E1AF) (ETV4), mRNA [NM_001986]
A_23_P219060	NM_022107	GPSM3	1.1269	1.26646e-05	0.000268613	Homo sapiens G-protein signalling modulator 3 (AGS3-like, C. elegans) (GPSM3), mRNA [NM_022107]
A_23_P317654	NM_001356	DDX3X	1.1268	0.0006053	0.00155548	Homo sapiens DEAD (Asp-Glu-Ala-Asp) box polypeptide 3, X-linked (DDX3X), mRNA [NM_001356]
A_23_P108662	NM_006302	GCS1	1.12668	4.51541e-05	0.000357932	Homo sapiens glucosidase I (GCS1), mRNA [NM_006302]
A_24_P260101	NM_007289	MME	1.12586	4.31306e-05	0.000352713	Homo sapiens membrane metallo-endopeptidase (neutral endopeptidase, enkephalinase, CALLA, CD10) (MME), transcript variant 2b, mRNA [NM_007289]
A_23_P319970	BC034271	FANCC	1.12573	6.6381e-05	0.000421314	Homo sapiens Fanconi anemia, complementation group C, mRNA (cDNA clone IMAGE:4777682), with apparent retained intron. [BC034271]
A_24_P914479	BC002724	SNX5	1.12547	3.8755e-05	0.000338939	Homo sapiens sorting nexin 5, mRNA (cDNA clone IMAGE:3629947), complete cds. [BC002724]
A_23_P15603	NM_024864	MRM1	1.125	0.000386593	0.00114641	Homo sapiens mitochondrial rRNA methyltransferase 1 homolog (S. cerevisiae) (MRM1), mRNA [NM_024864]
A_32_P132589	NM_001004339	ZYG11A	1.12494	4.83232e-05	0.000365428	Homo sapiens zyg-11 homolog A (C. elegans) (ZYG11A), mRNA [NM_001004339]
A_24_P118855	ENST00000329784	ENST00000329784	1.12475	9.10567e-06	0.000267926	PREDICTED: Homo sapiens similar to large subunit ribosomal protein L36a (LOC284230), mRNA [XM_208185]
A_24_P384018	NR_002171	OR7E156P	1.12451	4.8888e-05	0.000367122	Homo sapiens olfactory receptor, family 7, subfamily E, member 156 pseudogene (OR7E156P) on chromosome 13 [NR_002171]
A_32_P19716	AK027019	ZNF697	1.12434	2.35117e-05	0.000298347	Homo sapiens cDNA: FLJ23366 fis, clone HEP15665. [AK027019]
A_23_P57413	NM_014634	PPM1F	1.1242	3.70439e-05	0.000336357	Homo sapiens protein phosphatase 1F (PP2C domain containing) (PPM1F), mRNA [NM_014634]
A_24_P49597	ENST00000299756	ENST00000299756	1.12372	5.59822e-06	0.000264089	PREDICTED: Homo sapiens similar to Chain A, Crystal Structure Of The R463a Mutant Of Human Glutamate Dehydrogenase (LOC390859), mRNA [XM_372695]
A_23_P122216	NM_002317	LOX	1.12372	0.00460087	0.00755214	Homo sapiens lysyl oxidase (LOX), mRNA [NM_002317]
A_32_P174365	NM_015265	SATB2	1.1228	0.00120118	0.00257719	Homo sapiens SATB family member 2 (SATB2), mRNA [NM_015265]
A_23_P40415	NM_007038	ADAMTS5	1.12198	0.00505096	0.00817217	Homo sapiens ADAM metallopeptidase with thrombospondin type 1 motif, 5 (aggrecanase-2) (ADAMTS5), mRNA [NM_007038]
A_23_P365685	NM_033514	LIMS3	1.12157	2.23004e-05	0.000292796	Homo sapiens LIM and senescent cell antigen-like domains 3 (LIMS3), mRNA [NM_033514]
A_24_P810828	BC044637	LOC348926	1.12135	1.38153e-05	0.000268613	Homo sapiens hypothetical protein LOC348926, mRNA (cDNA clone IMAGE:4546485), partial cds. [BC044637]
A_32_P127997	BC004388	LOC644656	1.12053	0.00526583	0.00846613	Homo sapiens, clone IMAGE:3621638, mRNA, partial cds. [BC004388]
A_23_P100326	NM_001039476	C16orf35	1.12029	1.50769e-05	0.000274955	Homo sapiens chromosome 16 open reading frame 35 (C16orf35), mRNA [NM_001039476]
A_24_P16913	NM_005845	ABCC4	1.11971	0.00171702	0.00338104	Homo sapiens ATP-binding cassette, sub-family C (CFTR/MRP), member 4 (ABCC4), mRNA [NM_005845]
A_23_P250212	ENST00000330777	ENST00000330777	1.1194	0.00284912	0.00507542	Homo sapiens full length insert cDNA YO73E04. [AF075060]
A_24_P913431	AK131423	TRIO	1.11932	0.000849178	0.00197982	Homo sapiens cDNA FLJ16543 fis, clone OCBBF3002654, highly similar to Triple functional domain protein. [AK131423]
A_23_P51958	NM_182744	NBL1	1.11918	0.00466407	0.00764314	Homo sapiens neuroblastoma, suppression of tumorigenicity 1 (NBL1), transcript variant 1, mRNA [NM_182744]
A_24_P385341	NM_014388	C1orf107	1.11905	1.52302e-05	0.000274955	Homo sapiens chromosome 1 open reading frame 107 (C1orf107), mRNA [NM_014388]
A_23_P218793	NM_022098	LOC63929	1.11892	0.000412076	0.00119238	Homo sapiens hypothetical protein LOC63929 (LOC63929), mRNA [NM_022098]
A_23_P24716	NM_017870	TMEM132A	1.11876	1.20721e-05	0.000268613	Homo sapiens transmembrane protein 132A (TMEM132A), transcript variant 1, mRNA [NM_017870]
A_23_P111092	NM_030883	OR2H1	1.11778	6.58342e-06	0.000264089	Homo sapiens olfactory receptor, family 2, subfamily H, member 1 (OR2H1), mRNA [NM_030883]
A_24_P290013	ENST00000338711	ENST00000338711	1.11762	2.30924e-05	0.000296772	PREDICTED: Homo sapiens similar to CG7889-PA, transcript variant 2 (LOC286042), mRNA [XM_933431]
A_23_P90172	NM_014330	PPP1R15A	1.11757	0.00014472	0.000624381	Homo sapiens protein phosphatase 1, regulatory (inhibitor) subunit 15A (PPP1R15A), mRNA [NM_014330]
A_24_P233663	NM_033018	PCTK1	1.11757	1.20633e-05	0.000268613	Homo sapiens PCTAIRE protein kinase 1 (PCTK1), transcript variant 2, mRNA [NM_033018]
A_24_P165595	NM_012097	ARL5A	1.11729	0.000246934	0.000858537	Homo sapiens ADP-ribosylation factor-like 5A (ARL5A), transcript variant 1, mRNA [NM_012097]
A_23_P127095	NM_032747	USMG5	1.11618	7.86912e-06	0.000264483	Homo sapiens upregulated during skeletal muscle growth 5 homolog (mouse) (USMG5), mRNA [NM_032747]
A_23_P314755	NM_003155	STC1	1.11567	0.000335775	0.00104426	Homo sapiens stanniocalcin 1 (STC1), mRNA [NM_003155]
A_24_P219474	NM_144677	MGAT5B	1.11564	0.00014989	0.00063882	Homo sapiens mannosyl (alpha-1,6-)-glycoprotein beta-1,6-N-acetyl-glucosaminyltransferase, isozyme B (MGAT5B), transcript variant 1, mRNA [NM_144677]
A_23_P316741	NM_003271	TSPAN4	1.11543	5.74719e-06	0.000264089	Homo sapiens tetraspanin 4 (TSPAN4), transcript variant 5, mRNA [NM_003271]
A_24_P163113	NM_017548	CDV3	1.11477	0.000117797	0.000557526	Homo sapiens CDV3 homolog (mouse) (CDV3), mRNA [NM_017548]
A_23_P393620	NM_006528	TFPI2	1.11369	5.61987e-06	0.000264089	Homo sapiens tissue factor pathway inhibitor 2 (TFPI2), mRNA [NM_006528]
A_24_P372608	NM_001017	RPS13	1.1128	1.36198e-05	0.000268613	Homo sapiens ribosomal protein S13 (RPS13), mRNA [NM_001017]
A_23_P165698	NM_024093	MGC5509	1.11215	0.000443254	0.00125329	Homo sapiens hypothetical protein MGC5509 (MGC5509), mRNA [NM_024093]
A_23_P374767	NM_015983	UBE2D4	1.11206	4.33666e-05	0.000353815	Homo sapiens ubiquitin-conjugating enzyme E2D 4 (putative) (UBE2D4), mRNA [NM_015983]
A_32_P27327	BF822111	BF822111	1.11206	1.7927e-05	0.000282418	BF822111 CM3-RT0011-051200-531-f10 RT0011 Homo sapiens cDNA, mRNA sequence [BF822111]
A_23_P161918	NM_024098	MGC2574	1.11172	5.39037e-06	0.000264089	Homo sapiens hypothetical protein MGC2574 (MGC2574), mRNA [NM_024098]
A_23_P94230	NM_015364	LY96	1.11153	0.000384114	0.00114217	Homo sapiens lymphocyte antigen 96 (LY96), mRNA [NM_015364]
A_24_P409309	AF217970	AF217970	1.11037	9.57335e-05	0.000503216	Homo sapiens clone PP1195 unknown mRNA. [AF217970]
A_23_P160689	NM_018372	C1orf103	1.11004	0.000306105	0.000985046	Homo sapiens chromosome 1 open reading frame 103 (C1orf103), transcript variant 1, mRNA [NM_018372]
A_23_P6786	BC005184	TRNT1	1.10958	0.000135458	0.0006015	Homo sapiens tRNA nucleotidyl transferase, CCA-adding, 1, mRNA (cDNA clone IMAGE:3686608), complete cds. [BC005184]
A_23_P125726	NM_032227	RP13-360B22.2	1.10953	3.66095e-05	0.000335799	Homo sapiens hypothetical protein FLJ22679 (RP13-360B22.2), mRNA [NM_032227]
A_32_P172114	BE044472	BE044472	1.1092	7.60118e-05	0.000451397	BE044472 ho46b03.x1 Soares_NFL_T_GBC_S1 Homo sapiens cDNA clone IMAGE:3040397 3', mRNA sequence [BE044472]
A_23_P204364	NM_006170	NOL1	1.10904	7.30786e-06	0.000264483	Homo sapiens nucleolar protein 1, 120kDa (NOL1), transcript variant 1, mRNA [NM_006170]
A_23_P251505	NM_148956	NSUN5	1.10842	5.6166e-06	0.000264089	Homo sapiens NOL1/NOP2/Sun domain family, member 5 (NSUN5), transcript variant 1, mRNA [NM_148956]
A_23_P388190	NM_033081	DIDO1	1.10787	0.000196641	0.000746743	Homo sapiens death inducer-obliterator 1 (DIDO1), transcript variant 4, mRNA [NM_033081]
A_23_P251730	NM_001010986	ATP11C	1.10721	9.66794e-06	0.000267926	Homo sapiens ATPase, Class VI, type 11C (ATP11C), transcript variant 2, mRNA [NM_001010986]
A_24_P565556	NM_019109	ALG1	1.10706	0.00435308	0.00720955	Homo sapiens asparagine-linked glycosylation 1 homolog (yeast, beta-1,4-mannosyltransferase) (ALG1), mRNA [NM_019109]
A_23_P143643	NM_032204	ASCC2	1.10699	1.27154e-05	0.000268613	Homo sapiens activating signal cointegrator 1 complex subunit 2 (ASCC2), mRNA [NM_032204]
A_24_P915007	NM_052876	BTBD14B	1.10638	1.05908e-05	0.000268613	Homo sapiens BTB (POZ) domain containing 14B (BTBD14B), mRNA [NM_052876]
A_24_P943301	ENST00000292357	ENST00000292357	1.10548	0.00127617	0.00269805	full-length cDNA clone CS0DC023YA11 of Neuroblastoma Cot 25-normalized of Homo sapiens (human). [CR599082]
A_24_P212990	AL365511	MGC70863	1.10547	0.000667703	0.00166611	Novel human gene mapping to chomosome 22. [AL365511]
A_32_P136319	NM_021029	RPL36A	1.10474	5.63654e-06	0.000264089	Homo sapiens ribosomal protein L36a (RPL36A), mRNA [NM_021029]
A_23_P300714	NM_005775	SORBS3	1.10461	2.13421e-05	0.000290118	Homo sapiens sorbin and SH3 domain containing 3 (SORBS3), transcript variant 1, mRNA [NM_005775]
A_32_P33802	AA219130	AA219130	1.10438	0.000144425	0.000623627	AA219130 zq99g05.s1 Stratagene NT2 neuronal precursor 937230 Homo sapiens cDNA clone IMAGE:650168 3', mRNA sequence [AA219130]
A_23_P61810	NM_017450	BAIAP2	1.10428	0.000125681	0.000577567	Homo sapiens BAI1-associated protein 2 (BAIAP2), transcript variant 1, mRNA [NM_017450]
A_24_P68294	BC036246	FLJ32549	1.10331	0.000812785	0.00191833	Homo sapiens hypothetical protein FLJ32549, mRNA (cDNA clone MGC:39839 IMAGE:5312126), complete cds. [BC036246]
A_23_P49616	NM_020198	CCDC47	1.10296	7.51785e-06	0.000264483	Homo sapiens coiled-coil domain containing 47 (CCDC47), mRNA [NM_020198]
A_23_P41054	NM_002841	PTPRG	1.1022	0.000637652	0.00161161	Homo sapiens protein tyrosine phosphatase, receptor type, G (PTPRG), mRNA [NM_002841]
A_24_P336577	NM_019099	C1orf183	1.10181	0.00113487	0.00246798	Homo sapiens chromosome 1 open reading frame 183 (C1orf183), transcript variant 1, mRNA [NM_019099]
A_23_P259094	NM_025231	ZNF435	1.10151	0.00029857	0.000968366	Homo sapiens zinc finger protein 435 (ZNF435), mRNA [NM_025231]
A_23_P41166	NM_003781	B3GALT3	1.09919	0.00236914	0.00437578	Homo sapiens UDP-Gal:betaGlcNAc beta 1,3-galactosyltransferase, polypeptide 3 (Globoside blood group) (B3GALT3), transcript variant 1, mRNA [NM_003781]
A_23_P382154	NM_176794	MRPL43	1.09831	0.00449766	0.00741039	Homo sapiens mitochondrial ribosomal protein L43 (MRPL43), nuclear gene encoding mitochondrial protein, transcript variant 4, mRNA [NM_176794]
A_24_P254532	NM_000291	PGK1	1.09793	2.09733e-05	0.000290117	Homo sapiens phosphoglycerate kinase 1 (PGK1), mRNA [NM_000291]
A_23_P95027	NM_016466	ANKRD39	1.09772	4.57564e-05	0.000359836	Homo sapiens ankyrin repeat domain 39 (ANKRD39), mRNA [NM_016466]
A_24_P152404	BC032118	BC032118	1.09724	0.00243347	0.00447261	Homo sapiens cDNA clone IMAGE:5016307, partial cds. [BC032118]
A_23_P424305	AK097877	AK097877	1.09682	0.000171693	0.000692225	Homo sapiens cDNA FLJ40558 fis, clone THYMU2002756. [AK097877]
A_24_P272967	NM_015060	KIAA0241	1.09664	0.00262363	0.00475168	Homo sapiens KIAA0241 (KIAA0241), mRNA [NM_015060]
A_23_P54991	NM_080677	DYNLL2	1.09643	7.77767e-05	0.000456318	Homo sapiens dynein, light chain, LC8-type 2 (DYNLL2), mRNA [NM_080677]
A_32_P161913	THC2286259	THC2286259	1.09636	3.58234e-05	0.000334083	Q8L685 (Q8L685) Pherophorin-dz1 protein precursor, partial (3%) [THC2286259]
A_24_P234572	NM_004637	RAB7	1.09593	1.70398e-05	0.000276699	Homo sapiens RAB7, member RAS oncogene family (RAB7), mRNA [NM_004637]
A_23_P212649	AK094187	FLJ36868	1.09581	0.000494434	0.00134873	Homo sapiens cDNA FLJ36868 fis, clone ASTRO2016681. [AK094187]
A_23_P28595	NM_004405	DLX2	1.0955	6.67183e-05	0.000422168	Homo sapiens distal-less homeobox 2 (DLX2), mRNA [NM_004405]
A_23_P120973	NM_017911	C22orf8	1.09506	0.00305767	0.00537408	Homo sapiens chromosome 22 open reading frame 8 (C22orf8), mRNA [NM_017911]
A_32_P86028	NM_001017	RPS13	1.09451	1.55786e-05	0.000274955	Homo sapiens ribosomal protein S13 (RPS13), mRNA [NM_001017]
A_23_P365817	NM_138689	PPP1R14B	1.09412	6.79965e-06	0.000264089	Homo sapiens protein phosphatase 1, regulatory (inhibitor) subunit 14B (PPP1R14B), mRNA [NM_138689]
A_32_P54442	NM_019015	CSGlcA-T	1.09347	6.93049e-06	0.000264089	Homo sapiens chondroitin sulfate glucuronyltransferase (CSGlcA-T), mRNA [NM_019015]
A_32_P135091	NM_018301	RP13-383K5.1	1.0934	2.30158e-05	0.00029674	Homo sapiens hypothetical protein FLJ11016 (FLJ11016), mRNA [NM_018301]
A_23_P202737	NM_003772	JRKL	1.09332	0.000408223	0.00118541	Homo sapiens jerky homolog-like (mouse) (JRKL), mRNA [NM_003772]
A_23_P67288	NM_004343	CALR	1.09326	5.66712e-06	0.000264089	Homo sapiens calreticulin (CALR), mRNA [NM_004343]
A_23_P315421	AK056520	FLJ31958	1.09101	8.4894e-05	0.000473655	Homo sapiens cDNA FLJ31958 fis, clone NT2RP7007406. [AK056520]
A_23_P104881	NM_019055	ROBO4	1.09036	2.4546e-05	0.000301968	Homo sapiens roundabout homolog 4, magic roundabout (Drosophila) (ROBO4), mRNA [NM_019055]
A_24_P82848	NM_138422	LOC113179	1.08846	0.0018084	0.00352071	Homo sapiens hypothetical protein BC011824 (LOC113179), mRNA [NM_138422]
A_24_P285163	NM_017542	POGK	1.08756	2.93785e-05	0.00031845	Homo sapiens pogo transposable element with KRAB domain (POGK), mRNA [NM_017542]
A_23_P8539	NM_139179	LOC221955	1.08739	4.45085e-05	0.00035635	Homo sapiens KCCR13L (LOC221955), mRNA [NM_139179]
A_32_P200970	THC2341615	THC2341615	1.0872	0.000127524	0.00058254	KPNCPS ORF10 {Klebsiella pneumoniae;} , partial (5%) [THC2341615]
A_24_P229304	ENST00000281893	ENST00000281893	1.08713	0.000799958	0.00189543	Unknown
A_23_P151098	NM_032641	SPSB2	1.08709	8.66526e-05	0.00047732	Homo sapiens splA/ryanodine receptor domain and SOCS box containing 2 (SPSB2), mRNA [NM_032641]
A_32_P32391	NR_002171	OR7E156P	1.08631	0.000106478	0.000528131	Homo sapiens olfactory receptor, family 7, subfamily E, member 156 pseudogene (OR7E156P) on chromosome 13 [NR_002171]
A_23_P121405	NM_013286	RBM15B	1.08615	1.42816e-05	0.000273478	Homo sapiens RNA binding motif protein 15B (RBM15B), mRNA [NM_013286]
A_24_P8130	AK092421	AK092421	1.08602	0.000191527	0.000735708	Homo sapiens cDNA FLJ35102 fis, clone PLACE6006474, weakly similar to ADHESIVE PLAQUE MATRIX PROTEIN PRECURSOR. [AK092421]
A_32_P84846	NM_001005851	LOC163131	1.08544	0.00396086	0.00665759	Homo sapiens hypothetical BC331191_1 (LOC163131), mRNA [NM_001005851]
A_23_P163475	NM_207380	FLJ43339	1.0852	1.19734e-05	0.000268613	Homo sapiens FLJ43339 protein (FLJ43339), mRNA [NM_207380]
A_24_P902052	CR611723	CR611723	1.08476	9.48477e-06	0.000267926	full-length cDNA clone CS0DK002YP11 of HeLa cells Cot 25-normalized of Homo sapiens (human). [CR611723]
A_23_P60610	NM_007097	CLTB	1.08431	4.32799e-05	0.000353387	Homo sapiens clathrin, light polypeptide (Lcb) (CLTB), transcript variant brain, mRNA [NM_007097]
A_23_P90601	NM_182915	STEAP3	1.0837	1.3137e-05	0.000268613	Homo sapiens STEAP family member 3 (STEAP3), transcript variant 1, mRNA [NM_182915]
A_23_P157914	NM_153267	MAMDC2	1.08187	0.00388017	0.00654059	Homo sapiens MAM domain containing 2 (MAMDC2), mRNA [NM_153267]
A_32_P41553	NM_144627	C1orf182	1.08154	0.00130637	0.00274858	Homo sapiens chromosome 1 open reading frame 182 (C1orf182), mRNA [NM_144627]
A_23_P99917	NM_032856	WDR73	1.08124	1.61498e-05	0.000274955	Homo sapiens WD repeat domain 73 (WDR73), mRNA [NM_032856]
A_32_P517749	NM_004586	RPS6KA3	1.08083	6.13637e-05	0.000404302	Homo sapiens ribosomal protein S6 kinase, 90kDa, polypeptide 3 (RPS6KA3), mRNA [NM_004586]
A_24_P259276	NM_207340	ZDHHC24	1.07932	2.43844e-05	0.000301791	Homo sapiens zinc finger, DHHC-type containing 24 (ZDHHC24), mRNA [NM_207340]
A_23_P131263	NM_033066	MPP4	1.07932	0.00031217	0.000998287	Homo sapiens membrane protein, palmitoylated 4 (MAGUK p55 subfamily member 4) (MPP4), mRNA [NM_033066]
A_23_P252748	NM_007152	ZNF195	1.07929	0.000995009	0.00223121	Homo sapiens zinc finger protein 195 (ZNF195), mRNA [NM_007152]
A_23_P89343	NM_152244	SNX11	1.07918	0.000178098	0.000705019	Homo sapiens sorting nexin 11 (SNX11), transcript variant 1, mRNA [NM_152244]
A_23_P10182	NM_003500	ACOX2	1.07866	0.00262701	0.00475646	Homo sapiens acyl-Coenzyme A oxidase 2, branched chain (ACOX2), mRNA [NM_003500]
A_23_P251342	NM_002093	GSK3B	1.07816	5.81725e-05	0.000394291	Homo sapiens glycogen synthase kinase 3 beta (GSK3B), mRNA [NM_002093]
A_23_P363826	NM_033406	FBXO3	1.07796	0.00566846	0.00901042	Homo sapiens F-box protein 3 (FBXO3), transcript variant 2, mRNA [NM_033406]
A_23_P145965	NM_003596	TPST1	1.07744	6.83864e-05	0.000427207	Homo sapiens tyrosylprotein sulfotransferase 1 (TPST1), mRNA [NM_003596]
A_23_P259098	NM_025231	ZNF435	1.07724	0.000499538	0.00135853	Homo sapiens zinc finger protein 435 (ZNF435), mRNA [NM_025231]
A_23_P120364	NM_024299	C20orf149	1.07497	7.96802e-06	0.000264483	Homo sapiens chromosome 20 open reading frame 149 (C20orf149), mRNA [NM_024299]
A_23_P15394	NM_001251	CD68	1.07493	0.000138861	0.000610837	Homo sapiens CD68 antigen (CD68), mRNA [NM_001251]
A_24_P374154	NM_005877	SF3A1	1.07458	6.28901e-06	0.000264089	Homo sapiens splicing factor 3a, subunit 1, 120kDa (SF3A1), transcript variant 1, mRNA [NM_005877]
A_24_P925709	BC050552	NISCH	1.07449	0.00401721	0.00673314	Homo sapiens nischarin, mRNA (cDNA clone IMAGE:5761683), partial cds. [BC050552]
A_23_P382043	NM_152729	NT5DC1	1.07439	0.00106581	0.00234945	Homo sapiens 5'-nucleotidase domain containing 1 (NT5DC1), mRNA [NM_152729]
A_24_P87931	NM_145343	APOL1	1.07408	1.57071e-05	0.000274955	Homo sapiens apolipoprotein L, 1 (APOL1), transcript variant 2, mRNA [NM_145343]
A_23_P371239	NM_198390	CMIP	1.07318	1.14536e-05	0.000268613	Homo sapiens c-Maf-inducing protein (CMIP), transcript variant C-mip, mRNA [NM_198390]
A_23_P342275	NM_006988	ADAMTS1	1.07306	0.000200031	0.000753777	Homo sapiens ADAM metallopeptidase with thrombospondin type 1 motif, 1 (ADAMTS1), mRNA [NM_006988]
A_32_P161140	AI824599	AI824599	1.07291	0.000124006	0.000572778	AI824599 wc18g09.x1 NCI_CGAP_Pr28 Homo sapiens cDNA clone IMAGE:2315584 3', mRNA sequence [AI824599]
A_23_P25746	BC007251	C14orf128	1.07268	0.00150144	0.00305192	Homo sapiens chromosome 14 open reading frame 128, mRNA (cDNA clone MGC:15504 IMAGE:2990071), complete cds. [BC007251]
A_23_P421011	NM_030929	KAZALD1	1.07231	0.000151719	0.000643683	Homo sapiens Kazal-type serine peptidase inhibitor domain 1 (KAZALD1), mRNA [NM_030929]
A_23_P76450	NM_007350	PHLDA1	1.07224	1.10044e-05	0.000268613	Homo sapiens pleckstrin homology-like domain, family A, member 1 (PHLDA1), mRNA [NM_007350]
A_23_P127153	U88048	U88048	1.07208	0.000939774	0.00213703	Human clone KiSS-16 unknown product mRNA, complete cds. [U88048]
A_23_P122216	NM_002317	LOX	1.07181	0.00332924	0.00576666	Homo sapiens lysyl oxidase (LOX), mRNA [NM_002317]
A_24_P67618	XM_374273	LOC389669	1.07166	1.23147e-05	0.000268613	PREDICTED: Homo sapiens similar to Heat shock protein HSP 90-beta (HSP 84) (Tumor specific transplantation 84 kDa antigen) (TSTA) (LOC389669), mRNA [XM_374273]
A_24_P234116	NM_017860	C1orf56	1.07106	2.72696e-05	0.000311064	Homo sapiens chromosome 1 open reading frame 56 (C1orf56), mRNA [NM_017860]
A_23_P165333	NM_139346	BIN1	1.07092	1.36256e-05	0.000268613	Homo sapiens bridging integrator 1 (BIN1), transcript variant 4, mRNA [NM_139346]
A_23_P356581	NM_022370	ROBO3	1.07085	3.49612e-05	0.000332237	Homo sapiens roundabout, axon guidance receptor, homolog 3 (Drosophila) (ROBO3), mRNA [NM_022370]
A_24_P943393	NM_001620	AHNAK	1.07071	0.000131016	0.000591434	Homo sapiens AHNAK nucleoprotein (desmoyokin) (AHNAK), transcript variant 1, mRNA [NM_001620]
A_23_P124486	NM_002833	PTPN9	1.07045	6.85296e-06	0.000264089	Homo sapiens protein tyrosine phosphatase, non-receptor type 9 (PTPN9), mRNA [NM_002833]
A_24_P166663	NM_001259	CDK6	1.06983	7.51555e-06	0.000264483	Homo sapiens cyclin-dependent kinase 6 (CDK6), mRNA [NM_001259]
A_32_P217655	XM_496405	XM_496405	1.0694	6.78958e-06	0.000264089	PREDICTED: Homo sapiens similar to D(1B) dopamine receptor (D(5) dopamine receptor) (D1beta dopamine receptor) (LOC440684), mRNA [XM_496405]
A_23_P209200	NM_001238	CCNE1	1.06904	0.000174321	0.000696979	Homo sapiens cyclin E1 (CCNE1), transcript variant 1, mRNA [NM_001238]
A_23_P2129	NM_018480	TMEM126B	1.06834	1.33184e-05	0.000268613	Homo sapiens transmembrane protein 126B (TMEM126B), mRNA [NM_018480]
A_23_P19455	NM_014641	MDC1	1.06823	3.12982e-05	0.000322192	Homo sapiens mediator of DNA damage checkpoint 1 (MDC1), mRNA [NM_014641]
A_23_P138760	NM_013246	CLCF1	1.06821	2.43018e-05	0.000301634	Homo sapiens cardiotrophin-like cytokine factor 1 (CLCF1), mRNA [NM_013246]
A_23_P332326	NM_153213	ARHGEF19	1.06683	0.000609502	0.00156256	Homo sapiens Rho guanine nucleotide exchange factor (GEF) 19 (ARHGEF19), mRNA [NM_153213]
A_23_P24870	NM_000610	CD44	1.06674	8.19071e-06	0.000264483	Homo sapiens CD44 antigen (Indian blood group) (CD44), transcript variant 1, mRNA [NM_000610]
A_24_P246626	ENST00000308384	ENST00000308384	1.0661	0.00381708	0.00645581	PREDICTED: Homo sapiens similar to MHC HLA-SX-alpha (LOC442203), mRNA [XM_498087]
A_24_P116606	NM_130791	WWOX	1.06564	0.00389446	0.00656199	Homo sapiens WW domain containing oxidoreductase (WWOX), transcript variant 2, mRNA [NM_130791]
A_23_P148047	NM_000958	PTGER4	1.06553	1.194e-05	0.000268613	Homo sapiens prostaglandin E receptor 4 (subtype EP4) (PTGER4), mRNA [NM_000958]
A_24_P42539	BC020978	C4orf10	1.06493	0.000772515	0.00185078	Homo sapiens chromosome 4 open reading frame 10, mRNA (cDNA clone IMAGE:3847615), partial cds. [BC020978]
A_32_P200537	THC2304038	THC2304038	1.06407	0.00259351	0.00470855	Q86TZ0 (Q86TZ0) Full-length cDNA clone CS0DC023YN15 of Neuroblastoma of Homo sapiens (human) (Fragment), partial (85%) [THC2304038]
A_23_P301304	NM_023109	FGFR1	1.06385	8.0758e-05	0.000463201	Homo sapiens fibroblast growth factor receptor 1 (fms-related tyrosine kinase 2, Pfeiffer syndrome) (FGFR1), transcript variant 7, mRNA [NM_023109]
A_23_P151497	NM_152307	C14orf172	1.06329	0.00023644	0.000838267	Homo sapiens chromosome 14 open reading frame 172 (C14orf172), mRNA [NM_152307]
A_23_P16283	NM_152359	CPT1C	1.06221	0.000107795	0.000531667	Homo sapiens carnitine palmitoyltransferase 1C (CPT1C), mRNA [NM_152359]
A_23_P156117	NM_014376	CYFIP2	1.06216	0.000237081	0.000839467	Homo sapiens cytoplasmic FMR1 interacting protein 2 (CYFIP2), transcript variant 3, mRNA [NM_014376]
A_24_P298077	NM_017664	ANKRD10	1.06203	2.29441e-05	0.00029674	Homo sapiens ankyrin repeat domain 10 (ANKRD10), mRNA [NM_017664]
A_23_P432545	NM_173584	MGC45840	1.06195	0.00340923	0.0058796	Homo sapiens hypothetical protein MGC45840 (MGC45840), mRNA [NM_173584]
A_23_P160546	NM_018379	FAM63A	1.06185	0.00145131	0.002977	Homo sapiens family with sequence similarity 63, member A (FAM63A), mRNA [NM_018379]
A_23_P53891	NM_001730	KLF5	1.06172	0.000632602	0.00160252	Homo sapiens Kruppel-like factor 5 (intestinal) (KLF5), mRNA [NM_001730]
A_24_P268676	NM_003670	BHLHB2	1.0611	0.000175848	0.000700071	Homo sapiens basic helix-loop-helix domain containing, class B, 2 (BHLHB2), mRNA [NM_003670]
A_23_P122216	NM_002317	LOX	1.06095	0.000614879	0.00157182	Homo sapiens lysyl oxidase (LOX), mRNA [NM_002317]
A_23_P214587	NM_003449	TRIM26	1.06	1.90941e-05	0.000283831	Homo sapiens tripartite motif-containing 26 (TRIM26), mRNA [NM_003449]
A_23_P150018	NM_004419	DUSP5	1.05951	3.69206e-05	0.000335987	Homo sapiens dual specificity phosphatase 5 (DUSP5), mRNA [NM_004419]
A_23_P252748	NM_007152	ZNF195	1.05823	6.77454e-05	0.000424671	Homo sapiens zinc finger protein 195 (ZNF195), mRNA [NM_007152]
A_24_P161494	ENST00000327591	ENST00000327591	1.05699	6.67731e-06	0.000264089	PREDICTED: Homo sapiens similar to 40S ribosomal protein S26 (LOC401470), mRNA [XM_376787]
A_23_P118266	NM_006885	ATBF1	1.0569	0.0001164	0.000553928	Homo sapiens AT-binding transcription factor 1 (ATBF1), mRNA [NM_006885]
A_23_P217609	NM_021029	RPL36A	1.05688	2.29367e-05	0.00029674	Homo sapiens ribosomal protein L36a (RPL36A), mRNA [NM_021029]
A_24_P548354	NM_001032	RPS29	1.05567	7.27587e-06	0.000264483	Homo sapiens ribosomal protein S29 (RPS29), transcript variant 1, mRNA [NM_001032]
A_24_P390668	NM_005892	FMNL1	1.0554	0.00328105	0.00569847	Homo sapiens formin-like 1 (FMNL1), mRNA [NM_005892]
A_23_P258071	NM_006978	RNF113A	1.05406	7.79465e-06	0.000264483	Homo sapiens ring finger protein 113A (RNF113A), mRNA [NM_006978]
A_23_P341223	NM_014851	KLHL21	1.05346	0.000123015	0.000570519	Homo sapiens kelch-like 21 (Drosophila) (KLHL21), mRNA [NM_014851]
A_23_P13502	NM_016565	CHCHD8	1.05311	1.92415e-05	0.000284263	Homo sapiens coiled-coil-helix-coiled-coil-helix domain containing 8 (CHCHD8), mRNA [NM_016565]
A_23_P159952	NM_018476	BEX1	1.05259	7.37076e-06	0.000264483	Homo sapiens brain expressed, X-linked 1 (BEX1), mRNA [NM_018476]
A_23_P117175	NM_006437	PARP4	1.05239	6.65485e-05	0.000421739	Homo sapiens poly (ADP-ribose) polymerase family, member 4 (PARP4), mRNA [NM_006437]
A_23_P76731	NM_014226	RAGE	1.05209	0.000247792	0.000860817	Homo sapiens renal tumor antigen (RAGE), mRNA [NM_014226]
A_23_P215060	NM_005397	PODXL	1.05186	6.67042e-06	0.000264089	Homo sapiens podocalyxin-like (PODXL), transcript variant 2, mRNA [NM_005397]
A_23_P16110	NR_002146	OR7E24	1.05147	9.66571e-05	0.000505828	Homo sapiens olfactory receptor, family 7, subfamily E, member 24 (OR7E24) on chromosome 19 [NR_002146]
A_23_P170657	THC2269516	THC2269516	1.04986	1.94015e-05	0.000285172	RLA2_HUMAN (P05387) 60S acidic ribosomal protein P2, partial (64%) [THC2269516]
A_23_P34018	NM_001000	RPL39	1.04865	1.83884e-05	0.000282755	Homo sapiens ribosomal protein L39 (RPL39), mRNA [NM_001000]
A_32_P134098	BC042539	LOC442421	1.04864	4.96984e-05	0.000369848	Homo sapiens similar to prostaglandin E receptor 4, subtype EP4; PGE receptor, EP4 subtype; prostaglandin E2 receptor, mRNA (cDNA clone IMAGE:4830816), partial cds. [BC042539]
A_23_P91769	NM_002490	NDUFA6	1.04745	6.48093e-06	0.000264089	Homo sapiens NADH dehydrogenase (ubiquinone) 1 alpha subcomplex, 6, 14kDa (NDUFA6), nuclear gene encoding mitochondrial protein, mRNA [NM_002490]
A_23_P81298	AK025816	RGNEF	1.04704	7.22331e-05	0.000439638	Homo sapiens cDNA: FLJ22163 fis, clone HRC00430. [AK025816]
A_23_P76961	NM_001032	RPS29	1.04681	1.44887e-05	0.000274195	Homo sapiens ribosomal protein S29 (RPS29), transcript variant 1, mRNA [NM_001032]
A_23_P140591	NM_007011	ABHD2	1.04551	0.00386063	0.00651244	Homo sapiens abhydrolase domain containing 2 (ABHD2), transcript variant 1, mRNA [NM_007011]
A_24_P40519	NM_032508	FAM11A	1.04536	0.00201979	0.00384319	Homo sapiens family with sequence similarity 11, member A (FAM11A), mRNA [NM_032508]
A_24_P216765	NM_014765	TOMM20	1.04512	2.11246e-05	0.000290118	Homo sapiens translocase of outer mitochondrial membrane 20 homolog (yeast) (TOMM20), mRNA [NM_014765]
A_23_P49900	NM_014389	PELP1	1.04477	2.00138e-05	0.00028848	Homo sapiens proline, glutamic acid and leucine rich protein 1 (PELP1), mRNA [NM_014389]
A_23_P201808	NM_003713	PPAP2B	1.04461	0.000314747	0.00100255	Homo sapiens phosphatidic acid phosphatase type 2B (PPAP2B), transcript variant 1, mRNA [NM_003713]
A_23_P8900	NM_004374	COX6C	1.04415	9.57748e-06	0.000267926	Homo sapiens cytochrome c oxidase subunit VIc (COX6C), mRNA [NM_004374]
A_23_P47614	NM_003311	PHLDA2	1.04402	1.22116e-05	0.000268613	Homo sapiens pleckstrin homology-like domain, family A, member 2 (PHLDA2), mRNA [NM_003311]
A_23_P212061	NM_007289	MME	1.0437	0.000649638	0.00163326	Homo sapiens membrane metallo-endopeptidase (neutral endopeptidase, enkephalinase, CALLA, CD10) (MME), transcript variant 2b, mRNA [NM_007289]
A_24_P924752	M14087	M14087	1.04363	4.06112e-05	0.000346173	Human HL14 gene encoding beta-galactoside-binding lectin, 3' end, clone 2. [M14087]
A_23_P413193	NM_145247	C10orf78	1.04252	0.000476597	0.00131643	Homo sapiens chromosome 10 open reading frame 78 (C10orf78), transcript variant 2, mRNA [NM_145247]
A_24_P315306	AK096327	LOC162073	1.04187	0.000900045	0.00207038	Homo sapiens cDNA FLJ39008 fis, clone NT2RI2025255. [AK096327]
A_23_P404902	AB075840	APXL2	1.04186	0.000538169	0.00143285	Homo sapiens mRNA for KIAA1960 protein. [AB075840]
A_23_P156687	NM_001710	CFB	1.04172	1.67664e-05	0.000276381	Homo sapiens complement factor B (CFB), mRNA [NM_001710]
A_23_P6151	NM_002657	PLAGL2	1.04121	2.89909e-05	0.000317833	Homo sapiens pleiomorphic adenoma gene-like 2 (PLAGL2), mRNA [NM_002657]
A_23_P111000	NM_002800	PSMB9	1.04096	3.59918e-05	0.000334295	Homo sapiens proteasome (prosome, macropain) subunit, beta type, 9 (large multifunctional peptidase 2) (PSMB9), transcript variant 1, mRNA [NM_002800]
A_23_P20437	NM_032862	TIGD5	1.0398	2.49066e-05	0.000303075	Homo sapiens tigger transposable element derived 5 (TIGD5), mRNA [NM_032862]
A_24_P84970	ENST00000340141	ENST00000340141	1.03876	0.0016611	0.00329574	PREDICTED: Homo sapiens similar to Keratin, type I cytoskeletal 18 (Cytokeratin 18) (K18) (CK 18) (LOC391819), mRNA [XM_498013]
A_23_P62642	NM_012337	CCDC19	1.03741	0.000514889	0.00138822	Homo sapiens coiled-coil domain containing 19 (CCDC19), mRNA [NM_012337]
A_32_P88349	CR620599	CR620599	1.03663	0.000214065	0.000785906	full-length cDNA clone CS0DF021YI14 of Fetal brain of Homo sapiens (human). [CR620599]
A_23_P300826	NM_145029	C6orf136	1.03652	1.47582e-05	0.000274292	Homo sapiens chromosome 6 open reading frame 136 (C6orf136), mRNA [NM_145029]
A_32_P106056	AL525931	AL525931	1.03597	0.000649531	0.00163319	AL525931 Homo sapiens NEUROBLASTOMA COT 25-NORMALIZED Homo sapiens cDNA clone CS0DC015YI10 3-PRIME, mRNA sequence [AL525931]
A_24_P23245	NM_002490	NDUFA6	1.03572	1.5726e-05	0.000274955	Homo sapiens NADH dehydrogenase (ubiquinone) 1 alpha subcomplex, 6, 14kDa (NDUFA6), nuclear gene encoding mitochondrial protein, mRNA [NM_002490]
A_24_P124624	NM_002543	OLR1	1.03571	1.18808e-05	0.000268613	Homo sapiens oxidised low density lipoprotein (lectin-like) receptor 1 (OLR1), mRNA [NM_002543]
A_23_P252681	NM_005017	PCYT1A	1.03547	8.55955e-05	0.000474603	Homo sapiens phosphate cytidylyltransferase 1, choline, alpha (PCYT1A), mRNA [NM_005017]
A_32_P147505	CR616772	CR616772	1.03515	1.98255e-05	0.000287666	full-length cDNA clone CS0DA001YA12 of Neuroblastoma of Homo sapiens (human). [CR616772]
A_23_P204482	NM_006861	RAB35	1.03438	4.8615e-05	0.000366537	Homo sapiens RAB35, member RAS oncogene family (RAB35), mRNA [NM_006861]
A_24_P638294	NM_001029	RPS26	1.03421	1.19235e-05	0.000268613	Homo sapiens ribosomal protein S26 (RPS26), mRNA [NM_001029]
A_23_P159833	NM_004541	NDUFA1	1.03332	9.17178e-06	0.000267926	Homo sapiens NADH dehydrogenase (ubiquinone) 1 alpha subcomplex, 1, 7.5kDa (NDUFA1), nuclear gene encoding mitochondrial protein, mRNA [NM_004541]
A_24_P45379	NM_014412	CACYBP	1.03269	0.00469995	0.00768986	Homo sapiens calcyclin binding protein (CACYBP), transcript variant 1, mRNA [NM_014412]
A_23_P96350	NM_007213	PRAF2	1.03128	7.98416e-06	0.000264483	Homo sapiens PRA1 domain family, member 2 (PRAF2), mRNA [NM_007213]
A_23_P400255	NM_004090	DUSP3	1.03098	0.000143506	0.00062251	Homo sapiens dual specificity phosphatase 3 (vaccinia virus phosphatase VH1-related) (DUSP3), mRNA [NM_004090]
A_24_P416370	NM_024015	HOXB4	1.03086	3.65558e-05	0.000335736	Homo sapiens homeobox B4 (HOXB4), mRNA [NM_024015]
A_23_P311912	BC090889	C14orf78	1.02986	0.00211824	0.00399558	Homo sapiens chromosome 14 open reading frame 78, mRNA (cDNA clone IMAGE:30387958), complete cds. [BC090889]
A_32_P185029	THC2314901	THC2314901	1.02946	0.000149437	0.000637151	BC004536 carnitine deficiency-associated gene expressed in ventricle 1 {Homo sapiens;} , partial (7%) [THC2314901]
A_32_P184509	THC2456973	THC2456973	1.02905	0.00121146	0.00259307	CF66_MOUSE (Q9D1H6) UPF0240 protein C6orf66 homolog, partial (61%) [THC2456973]
A_23_P74138	NM_003564	TAGLN2	1.02872	7.14341e-06	0.000264089	Homo sapiens transgelin 2 (TAGLN2), mRNA [NM_003564]
A_23_P170453	NM_001900	CST5	1.02729	6.94335e-06	0.000264089	Homo sapiens cystatin D (CST5), mRNA [NM_001900]
A_23_P204801	NM_032148	SLC41A2	1.02689	0.00177676	0.00347253	Homo sapiens solute carrier family 41, member 2 (SLC41A2), mRNA [NM_032148]
A_23_P392457	NM_002336	LRP6	1.02636	0.00398561	0.00668885	Homo sapiens low density lipoprotein receptor-related protein 6 (LRP6), mRNA [NM_002336]
A_24_P179925	NM_018973	DPM3	1.02632	7.51897e-05	0.000448447	Homo sapiens dolichyl-phosphate mannosyltransferase polypeptide 3 (DPM3), transcript variant 1, mRNA [NM_018973]
A_32_P168431	ENST00000358081	ENST00000358081	1.02625	7.00426e-06	0.000264089	PREDICTED: Homo sapiens similar to 40S ribosomal protein S26, transcript variant 2 (LOC441486), mRNA [XM_929885]
A_32_P19460	THC2378360	THC2378360	1.02586	2.68585e-05	0.000308621	Q6IK74 (Q6IK74) HDC13250, partial (9%) [THC2378360]
A_23_P145863	NM_005620	S100A11	1.02544	1.21863e-05	0.000268613	Homo sapiens S100 calcium binding protein A11 (calgizzarin) (S100A11), mRNA [NM_005620]
A_23_P111171	NM_003782	B3GALT4	1.02543	8.46266e-05	0.000473369	Homo sapiens UDP-Gal:betaGlcNAc beta 1,3-galactosyltransferase, polypeptide 4 (B3GALT4), mRNA [NM_003782]
A_24_P926432	AF233453	PRKCBP1	1.02472	1.6009e-05	0.000274955	Homo sapiens RACK-like protein PRKCBP1 (PRKCBP1) mRNA, complete cds. [AF233453]
A_24_P216654	NM_003101	SOAT1	1.02422	5.85915e-05	0.000396092	Homo sapiens sterol O-acyltransferase (acyl-Coenzyme A: cholesterol acyltransferase) 1 (SOAT1), transcript variant 688113, mRNA [NM_003101]
A_23_P204119	ENST00000261741	ENST00000261741	1.02402	5.32498e-05	0.00038001	Homo sapiens mRNA for KIAA0682 protein, partial cds. [AB014582]
A_23_P125056	NM_001702	BAI1	1.02334	1.63613e-05	0.000276019	Homo sapiens brain-specific angiogenesis inhibitor 1 (BAI1), mRNA [NM_001702]
A_23_P401904	NM_001009936	PHF19	1.02312	3.23384e-05	0.000324893	Homo sapiens PHD finger protein 19 (PHF19), transcript variant 2, mRNA [NM_001009936]
A_23_P250506	NM_018973	DPM3	1.02283	9.70036e-05	0.000506615	Homo sapiens dolichyl-phosphate mannosyltransferase polypeptide 3 (DPM3), transcript variant 1, mRNA [NM_018973]
A_23_P42257	NM_003897	IER3	1.02255	9.9907e-06	0.000267926	Homo sapiens immediate early response 3 (IER3), transcript variant short, mRNA [NM_003897]
A_24_P827	NM_003599	SUPT3H	1.02201	0.000932759	0.00212506	Homo sapiens suppressor of Ty 3 homolog (S. cerevisiae) (SUPT3H), transcript variant 1, mRNA [NM_003599]
A_23_P126593	NM_005620	S100A11	1.02181	1.79191e-05	0.000282418	Homo sapiens S100 calcium binding protein A11 (calgizzarin) (S100A11), mRNA [NM_005620]
A_23_P47790	NM_005371	METTL1	1.02179	2.579e-05	0.000307191	Homo sapiens methyltransferase like 1 (METTL1), transcript variant 1, mRNA [NM_005371]
A_23_P115861	NM_145312	ZNF485	1.02129	0.00105579	0.00233332	Homo sapiens zinc finger protein 485 (ZNF485), mRNA [NM_145312]
A_24_P348649	NM_004541	NDUFA1	1.02084	8.36309e-06	0.000267178	Homo sapiens NADH dehydrogenase (ubiquinone) 1 alpha subcomplex, 1, 7.5kDa (NDUFA1), nuclear gene encoding mitochondrial protein, mRNA [NM_004541]
A_24_P128683	NM_015680	C2orf24	1.02083	0.000158291	0.00066099	Homo sapiens chromosome 2 open reading frame 24 (C2orf24), mRNA [NM_015680]
A_24_P263443	ENST00000259550	ENST00000259550	1.02015	7.77042e-06	0.000264483	PREDICTED: Homo sapiens similar to 40S ribosomal protein S26 (LOC646753), mRNA [XM_929703]
A_32_P192984	AK128396	AK128396	1.02001	3.93435e-05	0.000341484	Homo sapiens cDNA FLJ46539 fis, clone THYMU3037836. [AK128396]
A_24_P73075	NM_017868	TTC12	1.01918	5.26772e-05	0.000379049	Homo sapiens tetratricopeptide repeat domain 12 (TTC12), mRNA [NM_017868]
A_23_P47788	NM_005371	METTL1	1.01908	1.57712e-05	0.000274955	Homo sapiens methyltransferase like 1 (METTL1), transcript variant 1, mRNA [NM_005371]
A_24_P212443	NM_014671	UBE3C	1.01856	0.00146506	0.00299594	Homo sapiens ubiquitin protein ligase E3C (UBE3C), mRNA [NM_014671]
A_23_P204355	NM_133476	ZNF384	1.01841	1.00818e-05	0.000267926	Homo sapiens zinc finger protein 384 (ZNF384), mRNA [NM_133476]
A_23_P36776	NM_031292	PUS7L	1.01838	0.000465922	0.00129506	Homo sapiens pseudouridylate synthase 7 homolog (S. cerevisiae)-like (PUS7L), mRNA [NM_031292]
A_23_P18966	NM_001017973	P4HA2	1.01836	3.11162e-05	0.00032213	Homo sapiens procollagen-proline, 2-oxoglutarate 4-dioxygenase (proline 4-hydroxylase), alpha polypeptide II (P4HA2), transcript variant 2, mRNA [NM_001017973]
A_24_P83158	NR_002184	dJ222E13.2	1.01796	6.28884e-05	0.000410762	Homo sapiens similar to CGI-96 (dJ222E13.2) on chromosome 22 [NR_002184]
A_24_P925241	AK000422	AK000422	1.01773	7.44884e-05	0.000445678	Homo sapiens cDNA FLJ20415 fis, clone KAT02189. [AK000422]
A_23_P10902	NM_001463	FRZB	1.01772	0.00122965	0.00262114	Homo sapiens frizzled-related protein (FRZB), mRNA [NM_001463]
A_32_P98348	AB075859	ZNF525	1.0173	1.79166e-05	0.000282418	Homo sapiens mRNA for KIAA1979 protein. [AB075859]
A_23_P143906	NM_022443	MLF1	1.01729	1.55781e-05	0.000274955	Homo sapiens myeloid leukemia factor 1 (MLF1), mRNA [NM_022443]
A_23_P51009	NM_002491	NDUFB3	1.01641	1.03771e-05	0.000268388	Homo sapiens NADH dehydrogenase (ubiquinone) 1 beta subcomplex, 3, 12kDa (NDUFB3), mRNA [NM_002491]
A_23_P24129	NM_012242	DKK1	1.01633	1.17451e-05	0.000268613	Homo sapiens dickkopf homolog 1 (Xenopus laevis) (DKK1), mRNA [NM_012242]
A_24_P159335	NM_153025	C16orf55	1.01628	0.000315943	0.00100439	Homo sapiens chromosome 16 open reading frame 55 (C16orf55), mRNA [NM_153025]
A_23_P206718	THC2365798	THC2365798	1.01625	0.000238512	0.000842625	MT1L_HUMAN (P80297) Metallothionein-IL (MT-1L) (MT1X), complete [THC2365798]
A_23_P110879	NM_147686	TRAF3IP2	1.01615	0.00314391	0.00549819	Homo sapiens TRAF3 interacting protein 2 (TRAF3IP2), transcript variant 2, mRNA [NM_147686]
A_24_P911179	NM_018136	ASPM	1.01593	0.00237819	0.00438936	Homo sapiens asp (abnormal spindle)-like, microcephaly associated (Drosophila) (ASPM), mRNA [NM_018136]
A_24_P928052	NM_003873	NRP1	1.01526	1.85053e-05	0.000283046	Homo sapiens neuropilin 1 (NRP1), transcript variant 1, mRNA [NM_003873]
A_32_P220307	NM_001000	RPL39	1.01525	1.77173e-05	0.000282085	Homo sapiens ribosomal protein L39 (RPL39), mRNA [NM_001000]
A_23_P92948	NM_130809	LOC133619	1.01518	0.000115772	0.000551784	Homo sapiens hypothetical protein MGC12103 (LOC133619), mRNA [NM_130809]
A_23_P316511	NM_002146	HOXB3	1.01475	7.15781e-05	0.000437772	Homo sapiens homeobox B3 (HOXB3), mRNA [NM_002146]
A_23_P90339	NM_007165	SF3A2	1.01437	0.00144196	0.00296248	Homo sapiens splicing factor 3a, subunit 2, 66kDa (SF3A2), mRNA [NM_007165]
A_23_P22350	NM_023927	GRAMD3	1.01415	0.000183984	0.000717806	Homo sapiens GRAM domain containing 3 (GRAMD3), mRNA [NM_023927]
A_24_P90005	NM_005203	COL13A1	1.0139	3.18383e-05	0.000324126	Homo sapiens collagen, type XIII, alpha 1 (COL13A1), transcript variant 1, mRNA [NM_005203]
A_23_P206484	NM_005262	GFER	1.01343	1.47927e-05	0.000274292	Homo sapiens growth factor, augmenter of liver regeneration (ERV1 homolog, S. cerevisiae) (GFER), mRNA [NM_005262]
A_23_P211039	NM_006988	ADAMTS1	1.01297	0.000158082	0.000660653	Homo sapiens ADAM metallopeptidase with thrombospondin type 1 motif, 1 (ADAMTS1), mRNA [NM_006988]
A_23_P167997	NM_003518	HIST1H2BG	1.01273	0.000129073	0.000585143	Homo sapiens histone 1, H2bg (HIST1H2BG), mRNA [NM_003518]
A_23_P201508	NM_006212	PFKFB2	1.01219	1.90364e-05	0.000283831	Homo sapiens 6-phosphofructo-2-kinase/fructose-2,6-biphosphatase 2 (PFKFB2), transcript variant 1, mRNA [NM_006212]
A_23_P252748	NM_007152	ZNF195	1.01159	1.00361e-05	0.000267926	Homo sapiens zinc finger protein 195 (ZNF195), mRNA [NM_007152]
A_24_P207139	NM_033238	PML	1.01148	0.00194333	0.00372754	Homo sapiens promyelocytic leukemia (PML), transcript variant 1, mRNA [NM_033238]
A_23_P208915	NM_139159	DPP9	1.01135	3.57686e-05	0.000334083	Homo sapiens dipeptidyl-peptidase 9 (DPP9), mRNA [NM_139159]
A_23_P77552	NM_198490	RAB43	1.0112	0.00151565	0.00307385	Homo sapiens RAB43, member RAS oncogene family (RAB43), mRNA [NM_198490]
A_23_P331479	BC066644	KIAA1949	1.01118	1.05318e-05	0.000268613	Homo sapiens KIAA1949, mRNA (cDNA clone MGC:71094 IMAGE:5575643), complete cds. [BC066644]
A_24_P213763	CR625942	CR625942	1.01106	0.00172909	0.00339995	full-length cDNA clone CS0DL007YI18 of B cells (Ramos cell line) Cot 25-normalized of Homo sapiens (human). [CR625942]
A_23_P251795	NM_152742	GPC2	1.01095	0.000246301	0.000856929	Homo sapiens glypican 2 (cerebroglycan) (GPC2), mRNA [NM_152742]
A_24_P154214	NM_182972	IRF2BP2	1.01074	2.83426e-05	0.000316084	Homo sapiens interferon regulatory factor 2 binding protein 2 (IRF2BP2), mRNA [NM_182972]
A_23_P252748	NM_007152	ZNF195	1.01037	7.74749e-06	0.000264483	Homo sapiens zinc finger protein 195 (ZNF195), mRNA [NM_007152]
A_24_P289404	NM_001029	RPS26	1.01036	9.1921e-06	0.000267926	Homo sapiens ribosomal protein S26 (RPS26), mRNA [NM_001029]
A_23_P358417	NM_004085	TIMM8A	1.01033	0.000244768	0.000855176	Homo sapiens translocase of inner mitochondrial membrane 8 homolog A (yeast) (TIMM8A), nuclear gene encoding mitochondrial protein, mRNA [NM_004085]
A_24_P89887	NM_032823	C9orf3	1.01031	6.45014e-05	0.000415543	Homo sapiens chromosome 9 open reading frame 3 (C9orf3), mRNA [NM_032823]
A_23_P329286	NM_014205	ZNHIT2	1.01016	2.76732e-05	0.000314055	Homo sapiens zinc finger, HIT type 2 (ZNHIT2), mRNA [NM_014205]
A_23_P252748	NM_007152	ZNF195	1.00869	7.99866e-06	0.000264483	Homo sapiens zinc finger protein 195 (ZNF195), mRNA [NM_007152]
A_24_P303594	NM_020445	ACTR3B	1.00828	0.000446487	0.00125916	Homo sapiens ARP3 actin-related protein 3 homolog B (yeast) (ACTR3B), mRNA [NM_020445]
A_24_P182122	ENST00000361390	ENST00000361390	1.0078	1.08087e-05	0.000268613	Homo sapiens NADH dehydrogenase subnit 1 mRNA, partial cds; mitochondrial gene for mitochondrial product. [AF216862]
A_23_P12784	NM_012083	FRAT2	1.00779	1.16324e-05	0.000268613	Homo sapiens frequently rearranged in advanced T-cell lymphomas 2 (FRAT2), mRNA [NM_012083]
A_24_P855152	CR616033	CR616033	1.00739	0.00148529	0.00302713	full-length cDNA clone CS0DF034YF04 of Fetal brain of Homo sapiens (human). [CR616033]
A_23_P73801	NM_001006640	TCEAL1	1.00715	1.65223e-05	0.000276057	Homo sapiens transcription elongation factor A (SII)-like 1 (TCEAL1), transcript variant 3, mRNA [NM_001006640]
A_24_P69095	NM_003633	ENC1	1.00694	7.94117e-05	0.000459698	Homo sapiens ectodermal-neural cortex (with BTB-like domain) (ENC1), mRNA [NM_003633]
A_23_P319640	ENST00000318886	ENST00000318886	1.0063	2.98249e-05	0.000320004	Homo sapiens hypothetical protein BC009264, mRNA (cDNA clone IMAGE:3940360), with apparent retained intron. [BC009264]
A_24_P664939	AK021693	AK021693	1.00609	0.00254578	0.0046382	Homo sapiens cDNA FLJ11631 fis, clone HEMBA1004267. [AK021693]
A_32_P122891	AK092163	AK092163	1.00511	0.000885093	0.00204463	Homo sapiens cDNA FLJ34844 fis, clone NT2NE2011154, highly similar to Homo sapiens mRNA for TIP49. [AK092163]
A_24_P598406	BC068459	LOC441191	1.00484	3.80336e-05	0.00033773	Homo sapiens similar to hypothetical protein FLJ10307, mRNA (cDNA clone MGC:87053 IMAGE:5297972), complete cds. [BC068459]
A_32_P220671	BE005242	BE005242	1.00482	8.94921e-05	0.000486824	BE005242 CM1-BN0116-030400-171-h08 BN0116 Homo sapiens cDNA, mRNA sequence [BE005242]
A_24_P230721	NM_032856	WDR73	1.00441	7.93892e-06	0.000264483	Homo sapiens WD repeat domain 73 (WDR73), mRNA [NM_032856]
A_23_P150789	NM_007173	PRSS23	1.00388	8.16933e-06	0.000264483	Homo sapiens protease, serine, 23 (PRSS23), mRNA [NM_007173]
A_23_P252748	NM_007152	ZNF195	1.00374	1.10391e-05	0.000268613	Homo sapiens zinc finger protein 195 (ZNF195), mRNA [NM_007152]
A_23_P159920	NM_003639	IKBKG	1.00307	0.000213031	0.000783642	Homo sapiens inhibitor of kappa light polypeptide gene enhancer in B-cells, kinase gamma (IKBKG), mRNA [NM_003639]
A_23_P110686	NM_003714	STC2	1.00272	8.51598e-05	0.000473869	Homo sapiens stanniocalcin 2 (STC2), mRNA [NM_003714]
A_23_P170037	NM_033290	MID1	1.00191	1.65697e-05	0.000276057	Homo sapiens midline 1 (Opitz/BBB syndrome) (MID1), transcript variant 3, mRNA [NM_033290]
A_23_P252748	NM_007152	ZNF195	1.00122	1.08943e-05	0.000268613	Homo sapiens zinc finger protein 195 (ZNF195), mRNA [NM_007152]
A_24_P823684	NM_007355	HSP90AB1	1.00062	1.4893e-05	0.00027478	Homo sapiens heat shock protein 90kDa alpha (cytosolic), class B member 1 (HSP90AB1), mRNA [NM_007355]
A_24_P216361	NM_206956	PRAME	1.00044	1.46153e-05	0.000274292	Homo sapiens preferentially expressed antigen in melanoma (PRAME), transcript variant 5, mRNA [NM_206956]
A_23_P388993	ENST00000278590	ENST00000278590	1.00018	0.000263759	0.000892895	Homo sapiens LOH11CR1B gene, loss of heterozygosity, 11, chromosomal region 1 gene B product. [AB096241]
A_24_P913339	BC016389	C2orf18	-1.00056	0.000178821	0.000706213	Homo sapiens chromosome 2 open reading frame 18, mRNA (cDNA clone IMAGE:3860139), complete cds. [BC016389]
A_24_P366495	ENST00000311040	ENST00000311040	-1.00075	7.98615e-06	0.000264483	Unknown
A_24_P535483	NM_207349	LOC284739	-1.00113	0.00183412	0.00356341	Homo sapiens hypothetical protein LOC284739 (LOC284739), mRNA [NM_207349]
A_23_P200866	NM_203401	STMN1	-1.00135	8.96286e-06	0.000267926	Homo sapiens stathmin 1/oncoprotein 18 (STMN1), transcript variant 1, mRNA [NM_203401]
A_24_P408341	NM_145311	CRYZL1	-1.00167	4.10522e-05	0.000347698	Homo sapiens crystallin, zeta (quinone reductase)-like 1 (CRYZL1), transcript variant 2, mRNA [NM_145311]
A_24_P161973	NM_015205	ATP11A	-1.00213	9.96608e-05	0.000512982	Homo sapiens ATPase, Class VI, type 11A (ATP11A), transcript variant 1, mRNA [NM_015205]
A_23_P25873	NM_007086	WDHD1	-1.00215	7.80849e-06	0.000264483	Homo sapiens WD repeat and HMG-box DNA binding protein 1 (WDHD1), transcript variant 1, mRNA [NM_007086]
A_23_P35820	NM_005507	CFL1	-1.00231	1.72875e-05	0.000278895	Homo sapiens cofilin 1 (non-muscle) (CFL1), mRNA [NM_005507]
A_32_P203998	THC2269888	THC2269888	-1.00247	0.00230454	0.00427904	ALU1_HUMAN (P39188) Alu subfamily J sequence contamination warning entry, partial (7%) [THC2269888]
A_23_P210554	NM_006038	SPATA2	-1.00302	0.00198323	0.00378573	Homo sapiens spermatogenesis associated 2 (SPATA2), mRNA [NM_006038]
A_32_P524014	AK023675	UTRN	-1.00339	1.34153e-05	0.000268613	Homo sapiens cDNA FLJ13613 fis, clone PLACE1010856. [AK023675]
A_24_P484894	BC045718	BC045718	-1.00372	5.66144e-05	0.000390566	Homo sapiens cDNA clone IMAGE:4797078. [BC045718]
A_23_P83328	NM_000118	ENG	-1.00428	1.27146e-05	0.000268613	Homo sapiens endoglin (Osler-Rendu-Weber syndrome 1) (ENG), mRNA [NM_000118]
A_23_P25873	NM_007086	WDHD1	-1.00497	8.04199e-06	0.000264483	Homo sapiens WD repeat and HMG-box DNA binding protein 1 (WDHD1), transcript variant 1, mRNA [NM_007086]
A_23_P50834	NM_182515	ZNF714	-1.00513	1.21521e-05	0.000268613	Homo sapiens zinc finger protein 714 (ZNF714), mRNA [NM_182515]
A_32_P49188	NM_024740	ALG9	-1.00564	4.97667e-05	0.000370046	Homo sapiens asparagine-linked glycosylation 9 homolog (yeast, alpha- 1,2-mannosyltransferase) (ALG9), mRNA [NM_024740]
A_23_P5435	AY358993	KRTCAP3	-1.00673	0.00019436	0.000741733	Homo sapiens clone DNA129535 MRV222 (UNQ3066) mRNA, complete cds. [AY358993]
A_23_P69877	AK091550	ZFP62	-1.00753	9.25352e-06	0.000267926	Homo sapiens cDNA FLJ34231 fis, clone FCBBF3025905, highly similar to Mus musculus (clone pMLZ-1) zinc finger protein (Zfp) mRNA. [AK091550]
A_24_P365015	NM_006361	HOXB13	-1.00772	3.5618e-05	0.00033337	Homo sapiens homeobox B13 (HOXB13), mRNA [NM_006361]
A_23_P218817	NM_152246	CPT1B	-1.00775	1.80593e-05	0.000282736	Homo sapiens carnitine palmitoyltransferase 1B (muscle) (CPT1B), nuclear gene encoding mitochondrial protein, transcript variant 3, mRNA [NM_152246]
A_24_P196534	NM_004571	PKNOX1	-1.00775	0.000298214	0.000967488	Homo sapiens PBX/knotted 1 homeobox 1 (PKNOX1), transcript variant 1, mRNA [NM_004571]
A_23_P404871	NM_001031711	ERGIC1	-1.00788	6.54158e-05	0.000418151	Homo sapiens endoplasmic reticulum-golgi intermediate compartment (ERGIC) 1 (ERGIC1), transcript variant 1, mRNA [NM_001031711]
A_24_P916955	THC2262839	THC2262839	-1.00815	0.0012043	0.0025818	Unknown
A_23_P218434	NM_015919	ZNF226	-1.00825	0.000928348	0.00211711	Homo sapiens zinc finger protein 226 (ZNF226), transcript variant 4, mRNA [NM_015919]
A_23_P25873	NM_007086	WDHD1	-1.00825	9.42138e-06	0.000267926	Homo sapiens WD repeat and HMG-box DNA binding protein 1 (WDHD1), transcript variant 1, mRNA [NM_007086]
A_24_P30923	NM_003498	SNN	-1.0089	4.16523e-05	0.000349247	Homo sapiens stannin (SNN), mRNA [NM_003498]
A_23_P25873	NM_007086	WDHD1	-1.00904	1.84061e-05	0.000282755	Homo sapiens WD repeat and HMG-box DNA binding protein 1 (WDHD1), transcript variant 1, mRNA [NM_007086]
A_24_P921321	BC019824	BC019824	-1.00927	1.00277e-05	0.000267926	Homo sapiens, clone IMAGE:4454331, mRNA. [BC019824]
A_23_P43484	NM_058197	CDKN2A	-1.00933	8.87667e-06	0.000267926	Homo sapiens cyclin-dependent kinase inhibitor 2A (melanoma, p16, inhibits CDK4) (CDKN2A), transcript variant 3, mRNA [NM_058197]
A_23_P307328	NM_007331	WHSC1	-1.00961	7.37235e-06	0.000264483	Homo sapiens Wolf-Hirschhorn syndrome candidate 1 (WHSC1), transcript variant 8, mRNA [NM_007331]
A_32_P159271	AU137951	AU137951	-1.01035	0.000808782	0.00191108	AU137951 PLACE1 Homo sapiens cDNA clone PLACE1007567 5', mRNA sequence [AU137951]
A_23_P218685	NM_199203	Kua-UEV	-1.01057	7.91459e-06	0.000264483	Homo sapiens ubiquitin-conjugating enzyme E2 variant 1 (Kua-UEV), transcript variant 1, mRNA [NM_199203]
A_32_P22263	NM_004965	HMGN1	-1.01085	9.84311e-06	0.000267926	Homo sapiens high-mobility group nucleosome binding domain 1 (HMGN1), mRNA [NM_004965]
A_23_P61688	NM_006598	SLC12A7	-1.01185	3.11593e-05	0.00032213	Homo sapiens solute carrier family 12 (potassium/chloride transporters), member 7 (SLC12A7), mRNA [NM_006598]
A_32_P24965	NM_015346	ZFYVE26	-1.01196	8.02819e-05	0.000461916	Homo sapiens zinc finger, FYVE domain containing 26 (ZFYVE26), mRNA [NM_015346]
A_23_P64193	NM_024740	ALG9	-1.01222	1.51069e-05	0.000274955	Homo sapiens asparagine-linked glycosylation 9 homolog (yeast, alpha- 1,2-mannosyltransferase) (ALG9), mRNA [NM_024740]
A_23_P25873	NM_007086	WDHD1	-1.01261	9.63331e-06	0.000267926	Homo sapiens WD repeat and HMG-box DNA binding protein 1 (WDHD1), transcript variant 1, mRNA [NM_007086]
A_24_P204214	NM_006311	NCOR1	-1.01305	0.000203288	0.000759988	Homo sapiens nuclear receptor co-repressor 1 (NCOR1), mRNA [NM_006311]
A_23_P57306	NM_005441	CHAF1B	-1.01315	3.30367e-05	0.000326044	Homo sapiens chromatin assembly factor 1, subunit B (p60) (CHAF1B), mRNA [NM_005441]
A_24_P253318	NM_018477	ACTR10	-1.01344	9.2873e-05	0.000495395	Homo sapiens actin-related protein 10 homolog (S. cerevisiae) (ACTR10), mRNA [NM_018477]
A_32_P226567	NM_023011	UPF3A	-1.01344	0.000190659	0.00073401	Homo sapiens UPF3 regulator of nonsense transcripts homolog A (yeast) (UPF3A), transcript variant 1, mRNA [NM_023011]
A_23_P143713	NM_021822	APOBEC3G	-1.0141	1.11857e-05	0.000268613	Homo sapiens apolipoprotein B mRNA editing enzyme, catalytic polypeptide-like 3G (APOBEC3G), mRNA [NM_021822]
A_23_P382460	NM_144599	NIPA1	-1.0144	0.000758879	0.00182892	Homo sapiens non imprinted in Prader-Willi/Angelman syndrome 1 (NIPA1), mRNA [NM_144599]
A_23_P61886	AK055659	TSPAN5	-1.01453	9.08185e-06	0.000267926	Homo sapiens cDNA FLJ31097 fis, clone IMR321000210. [AK055659]
A_23_P127088	NM_024040	CUEDC2	-1.01481	2.4411e-05	0.000301791	Homo sapiens CUE domain containing 2 (CUEDC2), mRNA [NM_024040]
A_23_P323930	NM_005723	TSPAN5	-1.01492	0.0013584	0.0028319	Homo sapiens tetraspanin 5 (TSPAN5), mRNA [NM_005723]
A_23_P302568	NM_003459	SLC30A3	-1.01499	4.67751e-05	0.000362086	Homo sapiens solute carrier family 30 (zinc transporter), member 3 (SLC30A3), mRNA [NM_003459]
A_23_P38816	NM_130786	A1BG	-1.01527	0.000822415	0.00193466	Homo sapiens alpha-1-B glycoprotein (A1BG), mRNA [NM_130786]
A_24_P45367	NM_020448	NPAL3	-1.01539	1.56047e-05	0.000274955	Homo sapiens NIPA-like domain containing 3 (NPAL3), mRNA [NM_020448]
A_23_P315386	NM_052924	RHPN1	-1.01544	0.00202818	0.00385525	Homo sapiens rhophilin, Rho GTPase binding protein 1 (RHPN1), mRNA [NM_052924]
A_23_P99985	NM_002128	HMGB1	-1.01562	2.10947e-05	0.000290118	Homo sapiens high-mobility group box 1 (HMGB1), mRNA [NM_002128]
A_23_P57306	NM_005441	CHAF1B	-1.01563	8.65359e-06	0.000267767	Homo sapiens chromatin assembly factor 1, subunit B (p60) (CHAF1B), mRNA [NM_005441]
A_23_P144453	NM_033296	MRFAP1	-1.01581	9.52334e-06	0.000267926	Homo sapiens Mof4 family associated protein 1 (MRFAP1), mRNA [NM_033296]
A_24_P409857	NM_004965	HMGN1	-1.01594	7.52739e-06	0.000264483	Homo sapiens high-mobility group nucleosome binding domain 1 (HMGN1), mRNA [NM_004965]
A_23_P125147	NM_004249	RAB28	-1.0164	0.000213835	0.000785686	Homo sapiens RAB28, member RAS oncogene family (RAB28), transcript variant 2, mRNA [NM_004249]
A_23_P301372	NM_153365	FLJ90013	-1.01666	9.52753e-05	0.000501918	Homo sapiens hypothetical protein FLJ90013 (FLJ90013), mRNA [NM_153365]
A_23_P39445	NM_203304	RKHD1	-1.01695	3.80453e-05	0.00033773	Homo sapiens ring finger and KH domain containing 1 (RKHD1), mRNA [NM_203304]
A_23_P161501	NM_024954	UBTD1	-1.01702	2.52645e-05	0.000304796	Homo sapiens ubiquitin domain containing 1 (UBTD1), mRNA [NM_024954]
A_23_P40240	NM_001336	CTSZ	-1.01822	0.000322674	0.00101589	Homo sapiens cathepsin Z (CTSZ), mRNA [NM_001336]
A_24_P169148	NM_001008735	HMG1L1	-1.01855	8.58848e-06	0.000267767	Homo sapiens high-mobility group (nonhistone chromosomal) protein 1-like 1 (HMG1L1), mRNA [NM_001008735]
A_23_P216402	NM_031432	UCK1	-1.019	0.000408349	0.00118541	Homo sapiens uridine-cytidine kinase 1 (UCK1), mRNA [NM_031432]
A_23_P98232	NM_006782	ZFPL1	-1.01922	0.000135321	0.000601149	Homo sapiens zinc finger protein-like 1 (ZFPL1), mRNA [NM_006782]
A_32_P210642	NM_201446	EGFL7	-1.01966	7.69525e-06	0.000264483	Homo sapiens EGF-like-domain, multiple 7 (EGFL7), transcript variant 2, mRNA [NM_201446]
A_32_P216548	NM_015627	LDLRAP1	-1.02027	0.000884779	0.00204437	Homo sapiens low density lipoprotein receptor adaptor protein 1 (LDLRAP1), mRNA [NM_015627]
A_23_P25873	NM_007086	WDHD1	-1.02037	8.86217e-06	0.000267926	Homo sapiens WD repeat and HMG-box DNA binding protein 1 (WDHD1), transcript variant 1, mRNA [NM_007086]
A_24_P127564	NM_207324	LOC147650	-1.02083	1.00082e-05	0.000267926	Homo sapiens hypothetical protein LOC147650 (LOC147650), mRNA [NM_207324]
A_32_P230838	BF085047	BF085047	-1.02108	0.0010912	0.00239315	BF085047 PM0-GN0018-130900-003-c12 GN0018 Homo sapiens cDNA, mRNA sequence [BF085047]
A_23_P34366	NM_000864	HTR1D	-1.02136	0.000121129	0.000565863	Homo sapiens 5-hydroxytryptamine (serotonin) receptor 1D (HTR1D), mRNA [NM_000864]
A_23_P425826	NM_203462	MRFAP1L1	-1.02141	3.81949e-05	0.00033786	Homo sapiens Morf4 family associated protein 1-like 1 (MRFAP1L1), transcript variant 2, mRNA [NM_203462]
A_24_P239731	NM_004776	B4GALT5	-1.02234	1.61105e-05	0.000274955	Homo sapiens UDP-Gal:betaGlcNAc beta 1,4- galactosyltransferase, polypeptide 5 (B4GALT5), mRNA [NM_004776]
A_24_P912095	NM_005610	RBBP4	-1.02357	0.000207327	0.000769924	Homo sapiens retinoblastoma binding protein 4 (RBBP4), mRNA [NM_005610]
A_24_P396197	NM_002743	PRKCSH	-1.02371	9.86397e-06	0.000267926	Homo sapiens protein kinase C substrate 80K-H (PRKCSH), transcript variant 1, mRNA [NM_002743]
A_24_P341938	NM_024625	ZC3HAV1	-1.02391	0.000251587	0.000867706	Homo sapiens zinc finger CCCH-type, antiviral 1 (ZC3HAV1), transcript variant 2, mRNA [NM_024625]
A_23_P157963	NM_017738	C9orf39	-1.02433	0.00601407	0.00947018	Homo sapiens chromosome 9 open reading frame 39 (C9orf39), mRNA [NM_017738]
A_23_P57306	NM_005441	CHAF1B	-1.02443	1.2425e-05	0.000268613	Homo sapiens chromatin assembly factor 1, subunit B (p60) (CHAF1B), mRNA [NM_005441]
A_24_P36285	NM_013398	ZNF224	-1.02525	0.000376446	0.0011265	Homo sapiens zinc finger protein 224 (ZNF224), mRNA [NM_013398]
A_23_P44942	XM_370664	XM_370664	-1.02532	2.0374e-05	0.000289409	PREDICTED: Homo sapiens similar to hypothetical protein (LOC387816), mRNA [XM_370664]
A_32_P402521	NM_006445	PRPF8	-1.02535	8.35398e-06	0.000267178	Homo sapiens PRP8 pre-mRNA processing factor 8 homolog (yeast) (PRPF8), mRNA [NM_006445]
A_32_P138330	NM_017592	IXL	-1.02564	1.35483e-05	0.000268613	Homo sapiens intersex-like (Drosophila) (IXL), mRNA [NM_017592]
A_23_P103269	AF242772	LOC51336	-1.02575	0.00327124	0.0056843	Homo sapiens mesenchymal stem cell protein DSCD28 mRNA, complete cds. [AF242772]
A_23_P31135	BC000408	ACAT2	-1.02647	8.80874e-06	0.000267926	Homo sapiens acetyl-Coenzyme A acetyltransferase 2 (acetoacetyl Coenzyme A thiolase), mRNA (cDNA clone MGC:8573 IMAGE:2823036), complete cds. [BC000408]
A_24_P322741	NM_000628	IL10RB	-1.02699	2.56356e-05	0.000307028	Homo sapiens interleukin 10 receptor, beta (IL10RB), mRNA [NM_000628]
A_32_P71736	NM_004569	PIGH	-1.0271	6.77264e-05	0.000424671	Homo sapiens phosphatidylinositol glycan, class H (PIGH), mRNA [NM_004569]
A_32_P114246	NM_017944	USP47	-1.02788	0.000509029	0.00137676	Homo sapiens ubiquitin specific peptidase 47 (USP47), mRNA [NM_017944]
A_23_P259801	NM_012224	NEK1	-1.02791	0.000557814	0.00146933	Homo sapiens NIMA (never in mitosis gene a)-related kinase 1 (NEK1), mRNA [NM_012224]
A_23_P108054	NM_173804	TMEM86B	-1.02799	0.0016089	0.00321749	Homo sapiens transmembrane protein 86B (TMEM86B), mRNA [NM_173804]
A_23_P124733	NM_015697	COQ2	-1.02834	1.22491e-05	0.000268613	Homo sapiens coenzyme Q2 homolog, prenyltransferase (yeast) (COQ2), mRNA [NM_015697]
A_24_P306443	NM_001033515	LOC389833	-1.02835	0.000802012	0.00189942	Homo sapiens similar to hypothetical protein MGC27019 (LOC389833), mRNA [NM_001033515]
A_23_P25873	NM_007086	WDHD1	-1.0286	2.12258e-05	0.000290118	Homo sapiens WD repeat and HMG-box DNA binding protein 1 (WDHD1), transcript variant 1, mRNA [NM_007086]
A_23_P126241	NM_003760	EIF4G3	-1.02867	0.000109134	0.000536095	Homo sapiens eukaryotic translation initiation factor 4 gamma, 3 (EIF4G3), mRNA [NM_003760]
A_24_P705136	XM_935785	LOC642005	-1.02883	0.00082969	0.00194624	PREDICTED: Homo sapiens similar to zinc finger protein 682 (LOC642005), mRNA [XM_935785]
A_24_P322611	NM_080797	DIDO1	-1.02893	0.00108682	0.00238558	Homo sapiens death inducer-obliterator 1 (DIDO1), transcript variant 3, mRNA [NM_080797]
A_24_P393958	NM_007034	DNAJB4	-1.03047	0.000419867	0.00120765	Homo sapiens DnaJ (Hsp40) homolog, subfamily B, member 4 (DNAJB4), mRNA [NM_007034]
A_23_P375517	NM_138286	ZNF681	-1.0306	2.29996e-05	0.00029674	Homo sapiens zinc finger protein 681 (ZNF681), mRNA [NM_138286]
A_23_P117782	NM_018357	LARP6	-1.03062	1.09729e-05	0.000268613	Homo sapiens La ribonucleoprotein domain family, member 6 (LARP6), transcript variant 1, mRNA [NM_018357]
A_23_P57306	NM_005441	CHAF1B	-1.03066	1.1451e-05	0.000268613	Homo sapiens chromatin assembly factor 1, subunit B (p60) (CHAF1B), mRNA [NM_005441]
A_23_P48717	NM_006432	NPC2	-1.03093	1.43336e-05	0.000273698	Homo sapiens Niemann-Pick disease, type C2 (NPC2), mRNA [NM_006432]
A_32_P64688	AB011149	AB011149	-1.03162	0.00116254	0.00251178	Homo sapiens mRNA for KIAA0577 protein, partial cds. [AB011149]
A_24_P48187	NM_020753	CASKIN2	-1.03244	0.00215325	0.004045	Homo sapiens CASK interacting protein 2 (CASKIN2), mRNA [NM_020753]
A_23_P25873	NM_007086	WDHD1	-1.0325	2.44982e-05	0.000301896	Homo sapiens WD repeat and HMG-box DNA binding protein 1 (WDHD1), transcript variant 1, mRNA [NM_007086]
A_32_P64919	BC041395	BC041395	-1.03255	1.43431e-05	0.000273698	Homo sapiens cDNA clone IMAGE:5277415, partial cds. [BC041395]
A_23_P396777	NM_006315	PCGF3	-1.03323	0.000900558	0.00207133	Homo sapiens polycomb group ring finger 3 (PCGF3), mRNA [NM_006315]
A_24_P381604	NM_021999	ITM2B	-1.03331	6.99474e-06	0.000264089	Homo sapiens integral membrane protein 2B (ITM2B), mRNA [NM_021999]
A_24_P119745	NM_212482	FN1	-1.03399	1.99109e-05	0.000288095	Homo sapiens fibronectin 1 (FN1), transcript variant 1, mRNA [NM_212482]
A_23_P339687	NM_138330	ZNF675	-1.03416	5.72836e-05	0.000391864	Homo sapiens zinc finger protein 675 (ZNF675), mRNA [NM_138330]
A_23_P49443	NM_001116	ADCY9	-1.03506	0.00116967	0.002524	Homo sapiens adenylate cyclase 9 (ADCY9), mRNA [NM_001116]
A_23_P25873	NM_007086	WDHD1	-1.03533	1.05081e-05	0.000268431	Homo sapiens WD repeat and HMG-box DNA binding protein 1 (WDHD1), transcript variant 1, mRNA [NM_007086]
A_24_P202717	NM_018049	PLEKHJ1	-1.03539	0.000280989	0.000928513	Homo sapiens pleckstrin homology domain containing, family J member 1 (PLEKHJ1), mRNA [NM_018049]
A_24_P318593	NM_138355	SCRN2	-1.03539	7.52675e-05	0.000448652	Homo sapiens secernin 2 (SCRN2), mRNA [NM_138355]
A_23_P68730	NM_003681	PDXK	-1.03596	2.32522e-05	0.000296991	Homo sapiens pyridoxal (pyridoxine, vitamin B6) kinase (PDXK), mRNA [NM_003681]
A_24_P283225	NM_004999	MYO6	-1.03608	1.00172e-05	0.000267926	Homo sapiens myosin VI (MYO6), mRNA [NM_004999]
A_23_P143147	NM_006602	TCFL5	-1.03621	0.000461716	0.00128752	Homo sapiens transcription factor-like 5 (basic helix-loop-helix) (TCFL5), mRNA [NM_006602]
A_23_P7706	NM_198321	GALNT10	-1.03622	0.00449444	0.00740701	Homo sapiens UDP-N-acetyl-alpha-D-galactosamine:polypeptide N-acetylgalactosaminyltransferase 10 (GalNAc-T10) (GALNT10), transcript variant 1, mRNA [NM_198321]
A_23_P47682	NM_020645	NRIP3	-1.03744	0.000126558	0.000579766	Homo sapiens nuclear receptor interacting protein 3 (NRIP3), mRNA [NM_020645]
A_23_P331943	AB037844	GPR178	-1.03776	6.67078e-06	0.000264089	Homo sapiens mRNA for KIAA1423 protein, partial cds. [AB037844]
A_32_P179089	THC2261358	THC2261358	-1.03783	0.00147348	0.00300839	BE843546 CM3-TN0066-080800-269-g03 TN0066 Homo sapiens cDNA, mRNA sequence [BE843546]
A_24_P382026	NM_020679	MIF4GD	-1.03883	0.00046142	0.00128722	Homo sapiens MIF4G domain containing (MIF4GD), mRNA [NM_020679]
A_23_P119130	NM_001022	RPS19	-1.03892	1.324e-05	0.000268613	Homo sapiens ribosomal protein S19 (RPS19), mRNA [NM_001022]
A_24_P134074	NM_001022	RPS19	-1.03979	9.5207e-06	0.000267926	Homo sapiens ribosomal protein S19 (RPS19), mRNA [NM_001022]
A_23_P111112	NM_020442	VARSL	-1.03983	5.57254e-05	0.000388545	Homo sapiens valyl-tRNA synthetase like (VARSL), mRNA [NM_020442]
A_23_P106835	NM_031885	BBS2	-1.04053	1.14712e-05	0.000268613	Homo sapiens Bardet-Biedl syndrome 2 (BBS2), mRNA [NM_031885]
A_23_P2884	NM_004569	PIGH	-1.04063	2.52613e-05	0.000304796	Homo sapiens phosphatidylinositol glycan, class H (PIGH), mRNA [NM_004569]
A_23_P57306	NM_005441	CHAF1B	-1.04073	7.12555e-06	0.000264089	Homo sapiens chromatin assembly factor 1, subunit B (p60) (CHAF1B), mRNA [NM_005441]
A_23_P428738	NM_001145	ANG	-1.04112	0.00201432	0.00383492	Homo sapiens angiogenin, ribonuclease, RNase A family, 5 (ANG), mRNA [NM_001145]
A_23_P25873	NM_007086	WDHD1	-1.04132	2.42059e-05	0.000300986	Homo sapiens WD repeat and HMG-box DNA binding protein 1 (WDHD1), transcript variant 1, mRNA [NM_007086]
A_23_P322704	NM_173607	C14orf24	-1.0416	9.25511e-06	0.000267926	Homo sapiens chromosome 14 open reading frame 24 (C14orf24), mRNA [NM_173607]
A_23_P3146	NM_004863	SPTLC2	-1.04196	1.07738e-05	0.000268613	Homo sapiens serine palmitoyltransferase, long chain base subunit 2 (SPTLC2), mRNA [NM_004863]
A_23_P70069	AK000420	AK000420	-1.04252	0.000689644	0.00170624	Homo sapiens cDNA FLJ20413 fis, clone KAT02170. [AK000420]
A_23_P155477	NM_016210	C3orf18	-1.04252	0.000163822	0.000675353	Homo sapiens chromosome 3 open reading frame 18 (C3orf18), mRNA [NM_016210]
A_23_P364504	ENST00000344233	ENST00000344233	-1.04258	1.16768e-05	0.000268613	Homo sapiens cDNA FLJ37034 fis, clone BRACE2011478. [AK094353]
A_23_P315892	NM_013443	ST6GALNAC6	-1.04285	1.78701e-05	0.000282418	Homo sapiens ST6 (alpha-N-acetyl-neuraminyl-2,3-beta-galactosyl-1,3)-N-acetylgalactosaminide alpha-2,6-sialyltransferase 6 (ST6GALNAC6), mRNA [NM_013443]
A_23_P256898	NM_005104	BRD2	-1.04302	0.000547841	0.00145113	Homo sapiens bromodomain containing 2 (BRD2), mRNA [NM_005104]
A_23_P37441	NM_004048	B2M	-1.04334	2.31998e-05	0.000296772	Homo sapiens beta-2-microglobulin (B2M), mRNA [NM_004048]
A_32_P85835	AK094979	RP11-367C11.1	-1.04374	0.000151795	0.000643683	Homo sapiens cDNA FLJ37660 fis, clone BRHIP2010723. [AK094979]
A_23_P207280	NM_006380	APPBP2	-1.04385	1.49042e-05	0.00027478	Homo sapiens amyloid beta precursor protein (cytoplasmic tail) binding protein 2 (APPBP2), mRNA [NM_006380]
A_24_P136484	AK090397	AK090397	-1.04454	0.000195354	0.000743839	Homo sapiens mRNA for FLJ00272 protein. [AK090397]
A_24_P234732	NM_006454	MXD4	-1.04489	0.000225493	0.000812845	Homo sapiens MAX dimerization protein 4 (MXD4), mRNA [NM_006454]
A_23_P61447	NM_004453	ETFDH	-1.04545	3.48659e-05	0.000332118	Homo sapiens electron-transferring-flavoprotein dehydrogenase (ETFDH), nuclear gene encoding mitochondrial protein, mRNA [NM_004453]
A_23_P104583	NM_020441	CORO1B	-1.04553	8.17141e-05	0.000465847	Homo sapiens coronin, actin binding protein, 1B (CORO1B), transcript variant 1, mRNA [NM_020441]
A_24_P32646	ENST00000330072	ENST00000330072	-1.04638	6.55315e-06	0.000264089	Unknown
A_23_P255952	NM_004999	MYO6	-1.04646	3.5814e-05	0.000334083	Homo sapiens myosin VI (MYO6), mRNA [NM_004999]
A_23_P42265	NM_019101	APOM	-1.0466	0.000851351	0.00198377	Homo sapiens apolipoprotein M (APOM), mRNA [NM_019101]
A_23_P57306	NM_005441	CHAF1B	-1.04668	8.89184e-06	0.000267926	Homo sapiens chromatin assembly factor 1, subunit B (p60) (CHAF1B), mRNA [NM_005441]
A_23_P19663	NM_001901	CTGF	-1.04669	1.19769e-05	0.000268613	Homo sapiens connective tissue growth factor (CTGF), mRNA [NM_001901]
A_24_P412976	NM_018273	FLJ10922	-1.04678	0.000175313	0.000698738	Homo sapiens hypothetical protein FLJ10922 (FLJ10922), mRNA [NM_018273]
A_23_P316850	NM_182577	C19orf19	-1.04716	0.000262449	0.000889725	Homo sapiens chromosome 19 open reading frame 19 (C19orf19), mRNA [NM_182577]
A_23_P101699	NM_032631	HDGF2	-1.04717	1.45489e-05	0.000274234	Homo sapiens hepatoma-derived growth factor-related protein 2 (HDGF2), transcript variant 2, mRNA [NM_032631]
A_23_P310956	NM_058175	COL6A2	-1.04739	0.000845285	0.00197304	Homo sapiens collagen, type VI, alpha 2 (COL6A2), transcript variant 2C2a', mRNA [NM_058175]
A_23_P330999	NM_015979	CRSP3	-1.0474	2.55798e-05	0.000306631	Homo sapiens cofactor required for Sp1 transcriptional activation, subunit 3, 130kDa (CRSP3), transcript variant 2, mRNA [NM_015979]
A_23_P55688	NM_017879	ZNF416	-1.04747	0.00527152	0.00847396	Homo sapiens zinc finger protein 416 (ZNF416), mRNA [NM_017879]
A_23_P154806	NM_012156	EPB41L1	-1.04782	4.18785e-05	0.000349247	Homo sapiens erythrocyte membrane protein band 4.1-like 1 (EPB41L1), transcript variant 1, mRNA [NM_012156]
A_24_P212565	XM_941086	LOC651831	-1.04858	1.36231e-05	0.000268613	PREDICTED: Homo sapiens similar to CG31232-PA, isoform A (LOC651831), mRNA [XM_941086]
A_23_P348894	NM_006364	SEC23A	-1.04938	1.04045e-05	0.000268388	Homo sapiens Sec23 homolog A (S. cerevisiae) (SEC23A), mRNA [NM_006364]
A_32_P78250	NM_004965	HMGN1	-1.04949	1.32924e-05	0.000268613	Homo sapiens high-mobility group nucleosome binding domain 1 (HMGN1), mRNA [NM_004965]
A_23_P97218	CR596670	CR596670	-1.04999	0.000201253	0.000755648	full-length cDNA clone CS0DF018YM18 of Fetal brain of Homo sapiens (human). [CR596670]
A_23_P57306	NM_005441	CHAF1B	-1.05007	1.16265e-05	0.000268613	Homo sapiens chromatin assembly factor 1, subunit B (p60) (CHAF1B), mRNA [NM_005441]
A_24_P298587	ENST00000328452	ENST00000328452	-1.05013	2.96177e-05	0.000319456	Homo sapiens mRNA for C8orfK29 protein, complete cds. [AB196634]
A_23_P56069	NM_015578	LSM14A	-1.05048	8.10483e-06	0.000264483	Homo sapiens LSM14 homolog A (SCD6, S. cerevisiae) (LSM14A), mRNA [NM_015578]
A_32_P54531	AK126842	LOC163233	-1.05173	1.01902e-05	0.000267926	Homo sapiens cDNA FLJ44894 fis, clone BRAMY3000692, moderately similar to Zinc finger protein 91. [AK126842]
A_32_P471485	BC025765	PLEKHK1	-1.05198	0.00478112	0.00780278	Homo sapiens pleckstrin homology domain containing, family K member 1, mRNA (cDNA clone IMAGE:5205817), complete cds. [BC025765]
A_23_P30464	NM_030567	PRR7	-1.05203	0.000342942	0.00105729	Homo sapiens proline rich 7 (synaptic) (PRR7), mRNA [NM_030567]
A_23_P368259	NM_152361	EID-3	-1.05222	0.000379541	0.00113332	Homo sapiens EID-2-like inhibitor of differentiation-3 (EID-3), mRNA [NM_152361]
A_24_P347480	ENST00000238616	ENST00000238616	-1.05239	3.68075e-05	0.000335987	full-length cDNA clone CS0DD001YH06 of Neuroblastoma Cot 50-normalized of Homo sapiens (human). [CR612206]
A_23_P214273	THC2370119	THC2370119	-1.05285	0.00424262	0.00705034	Q5SYZ3 (Q5SYZ3) OTTHUMP00000039926 (Methylmalonyl Coenzyme A mutase), partial (93%) [THC2370119]
A_23_P428248	NM_145755	TTC21A	-1.05302	0.00385693	0.00650672	Homo sapiens tetratricopeptide repeat domain 21A (TTC21A), mRNA [NM_145755]
A_24_P30670	NM_007187	WBP4	-1.05343	0.000622767	0.00158493	Homo sapiens WW domain binding protein 4 (formin binding protein 21) (WBP4), mRNA [NM_007187]
A_23_P154801	NM_015638	TRPC4AP	-1.05348	1.87378e-05	0.000283831	Homo sapiens transient receptor potential cation channel, subfamily C, member 4 associated protein (TRPC4AP), transcript variant 1, mRNA [NM_015638]
A_24_P911612	BG753455	BG753455	-1.05436	1.13432e-05	0.000268613	602731905F1 NIH_MGC_43 Homo sapiens cDNA clone IMAGE:4875360 5', mRNA sequence [BG753455]
A_23_P38219	NM_006445	PRPF8	-1.05473	1.39048e-05	0.000269566	Homo sapiens PRP8 pre-mRNA processing factor 8 homolog (yeast) (PRPF8), mRNA [NM_006445]
A_23_P71867	NM_147162	IL11RA	-1.05494	0.00173401	0.00340831	Homo sapiens interleukin 11 receptor, alpha (IL11RA), transcript variant 2, mRNA [NM_147162]
A_32_P88719	NM_080879	RAB40A	-1.05519	0.000133233	0.000597005	Homo sapiens RAB40A, member RAS oncogene family (RAB40A), mRNA [NM_080879]
A_23_P31073	NM_005375	MYB	-1.05539	2.50975e-05	0.000303516	Homo sapiens v-myb myeloblastosis viral oncogene homolog (avian) (MYB), mRNA [NM_005375]
A_23_P404821	BC012493	LCHN	-1.05542	0.000260831	0.000886276	Homo sapiens LCHN protein, mRNA (cDNA clone MGC:21082 IMAGE:4470021), complete cds. [BC012493]
A_23_P329271	NM_002386	MC1R	-1.05574	1.72694e-05	0.00027882	Homo sapiens melanocortin 1 receptor (alpha melanocyte stimulating hormone receptor) (MC1R), mRNA [NM_002386]
A_23_P16562	NM_001017392	SFRS14	-1.05587	0.00548788	0.00876585	Homo sapiens splicing factor, arginine/serine-rich 14 (SFRS14), transcript variant 1, mRNA [NM_001017392]
A_23_P76515	NM_147190	LASS5	-1.05774	1.02264e-05	0.000267978	Homo sapiens LAG1 longevity assurance homolog 5 (S. cerevisiae) (LASS5), mRNA [NM_147190]
A_24_P287403	NM_017520	HSMPP8	-1.05924	0.000892262	0.00205708	Homo sapiens M-phase phosphoprotein, mpp8 (HSMPP8), mRNA [NM_017520]
A_24_P192209	NM_007139	ZNF92	-1.05977	1.52614e-05	0.000274955	Homo sapiens zinc finger protein 92 (HTF12) (ZNF92), transcript variant 1, mRNA [NM_007139]
A_23_P108326	NM_005234	NR2F6	-1.06047	9.68365e-06	0.000267926	Homo sapiens nuclear receptor subfamily 2, group F, member 6 (NR2F6), mRNA [NM_005234]
A_23_P57306	NM_005441	CHAF1B	-1.06052	8.91366e-06	0.000267926	Homo sapiens chromatin assembly factor 1, subunit B (p60) (CHAF1B), mRNA [NM_005441]
A_23_P39116	NM_000234	LIG1	-1.06076	1.11373e-05	0.000268613	Homo sapiens ligase I, DNA, ATP-dependent (LIG1), mRNA [NM_000234]
A_32_P3317	AK054572	AK054572	-1.06189	1.93132e-05	0.000284526	Homo sapiens cDNA FLJ30010 fis, clone 3NB692000154. [AK054572]
A_23_P151690	NM_018477	ACTR10	-1.06212	1.13145e-05	0.000268613	Homo sapiens actin-related protein 10 homolog (S. cerevisiae) (ACTR10), mRNA [NM_018477]
A_23_P117238	NM_024537	FLJ12118	-1.06268	4.94783e-05	0.000369273	Homo sapiens hypothetical protein FLJ12118 (FLJ12118), mRNA [NM_024537]
A_32_P62769	AK091784	AK091784	-1.06318	4.22632e-05	0.000350197	Homo sapiens cDNA FLJ34465 fis, clone HLUNG2003061. [AK091784]
A_23_P368934	ENST00000261673	ENST00000261673	-1.06489	0.00102872	0.00228867	Homo sapiens mRNA for KIAA1545 protein, partial cds. [AB046765]
A_23_P149042	NM_013328	PYCR2	-1.06578	2.00581e-05	0.00028848	Homo sapiens pyrroline-5-carboxylate reductase family, member 2 (PYCR2), mRNA [NM_013328]
A_23_P26072	AF118084	AF118084	-1.06587	1.06144e-05	0.000268613	Homo sapiens PRO1914 mRNA, complete cds. [AF118084]
A_23_P153583	NM_006247	PPP5C	-1.06609	4.96474e-05	0.000369754	Homo sapiens protein phosphatase 5, catalytic subunit (PPP5C), mRNA [NM_006247]
A_23_P67466	NM_002812	PSMD8	-1.06612	8.3776e-06	0.000267178	Homo sapiens proteasome (prosome, macropain) 26S subunit, non-ATPase, 8 (PSMD8), mRNA [NM_002812]
A_23_P433676	NM_020951	ZNF529	-1.06717	0.00125133	0.0026575	Homo sapiens zinc finger protein 529 (ZNF529), mRNA [NM_020951]
A_23_P135061	NM_003389	CORO2A	-1.06745	1.36914e-05	0.000268613	Homo sapiens coronin, actin binding protein, 2A (CORO2A), transcript variant 1, mRNA [NM_003389]
A_24_P42122	NM_001533	HNRPL	-1.06763	6.87395e-06	0.000264089	Homo sapiens heterogeneous nuclear ribonucleoprotein L (HNRPL), transcript variant 1, mRNA [NM_001533]
A_24_P194420	NM_024821	FLJ22349	-1.06764	0.00124563	0.00264728	Homo sapiens hypothetical protein FLJ22349 (FLJ22349), mRNA [NM_024821]
A_23_P44105	NM_014387	LAT	-1.06774	1.30923e-05	0.000268613	Homo sapiens linker for activation of T cells (LAT), transcript variant 1, mRNA [NM_014387]
A_23_P425502	NM_017613	DONSON	-1.06967	1.19527e-05	0.000268613	Homo sapiens downstream neighbor of SON (DONSON), mRNA [NM_017613]
A_24_P183150	NM_002090	CXCL3	-1.0704	1.20577e-05	0.000268613	Homo sapiens chemokine (C-X-C motif) ligand 3 (CXCL3), mRNA [NM_002090]
A_32_P171793	THC2317110	THC2317110	-1.07067	5.7981e-05	0.000393674	Unknown
A_23_P217797	NM_004660	DDX3Y	-1.07083	1.83631e-05	0.000282755	Homo sapiens DEAD (Asp-Glu-Ala-Asp) box polypeptide 3, Y-linked (DDX3Y), mRNA [NM_004660]
A_23_P74954	NM_018715	RCC2	-1.07096	7.08168e-06	0.000264089	Homo sapiens regulator of chromosome condensation 2 (RCC2), mRNA [NM_018715]
A_24_P931608	AF147440	AF147440	-1.07096	0.000561239	0.00147565	Homo sapiens full length insert cDNA clone YP90G10. [AF147440]
A_23_P254601	NM_001662	ARF5	-1.07178	3.13103e-05	0.000322192	Homo sapiens ADP-ribosylation factor 5 (ARF5), mRNA [NM_001662]
A_32_P20492	THC2410448	THC2410448	-1.07271	0.000418159	0.00120398	BB1_HUMAN (P50290) Growth-regulating protein BB1, partial (98%) [THC2410448]
A_24_P554408	BC007809	BC007809	-1.07274	0.000935441	0.00212976	Homo sapiens cDNA clone IMAGE:4298560. [BC007809]
A_23_P343719	NM_000932	PLCB3	-1.07338	7.7666e-05	0.000456318	Homo sapiens phospholipase C, beta 3 (phosphatidylinositol-specific) (PLCB3), mRNA [NM_000932]
A_23_P129209	NM_002168	IDH2	-1.0735	1.97731e-05	0.000287499	Homo sapiens isocitrate dehydrogenase 2 (NADP+), mitochondrial (IDH2), mRNA [NM_002168]
A_23_P347059	NM_173468	MOBKL1A	-1.07413	1.68887e-05	0.000276699	Homo sapiens MOB1, Mps One Binder kinase activator-like 1A (yeast) (MOBKL1A), mRNA [NM_173468]
A_23_P392501	ENST00000327162	ENST00000327162	-1.07479	9.48745e-05	0.000501195	Homo sapiens cDNA FLJ31859 fis, clone NT2RP7001231. [AK056421]
A_32_P15498	AK025818	AK025818	-1.07564	0.00203346	0.00386316	Homo sapiens cDNA: FLJ22165 fis, clone HRC00470. [AK025818]
A_23_P124760	NM_014815	THRAP4	-1.07698	8.9074e-06	0.000267926	Homo sapiens thyroid hormone receptor associated protein 4 (THRAP4), mRNA [NM_014815]
A_24_P187119	ENST00000355247	ENST00000355247	-1.07758	6.84036e-05	0.000427207	Unknown
A_23_P501877	NM_018197	ZFP64	-1.07889	6.27569e-05	0.000410762	Homo sapiens zinc finger protein 64 homolog (mouse) (ZFP64), transcript variant 1, mRNA [NM_018197]
A_32_P165823	AI431972	AI431972	-1.07897	0.00236365	0.00436682	AI431972 th32h07.x1 NCI_CGAP_Pan1 Homo sapiens cDNA clone IMAGE:2120029 3', mRNA sequence [AI431972]
A_32_P74477	THC2403217	THC2403217	-1.07937	0.000684265	0.00169557	Unknown
A_23_P26836	NM_005828	WDR68	-1.07941	0.00015028	0.000639924	Homo sapiens WD repeat domain 68 (WDR68), transcript variant 1, mRNA [NM_005828]
A_23_P143474	NM_001697	ATP5O	-1.07966	1.45852e-05	0.000274234	Homo sapiens ATP synthase, H+ transporting, mitochondrial F1 complex, O subunit (oligomycin sensitivity conferring protein) (ATP5O), nuclear gene encoding mitochondrial protein, mRNA [NM_001697]
A_24_P592012	AK126720	BTBD4	-1.08062	0.000507266	0.00137394	Homo sapiens cDNA FLJ44766 fis, clone BRACE3032537. [AK126720]
A_32_P114831	CA775175	CA775175	-1.08064	3.0054e-05	0.000320645	CA775175 io85c10.x1 HR85 islet Homo sapiens cDNA clone IMAGE:6133242 3', mRNA sequence [CA775175]
A_23_P88865	NM_144601	CMTM3	-1.08202	6.00064e-06	0.000264089	Homo sapiens CKLF-like MARVEL transmembrane domain containing 3 (CMTM3), transcript variant 1, mRNA [NM_144601]
A_24_P648880	NR_002211	MEIS3P1	-1.0823	0.000119705	0.000561848	Homo sapiens Meis1 homolog 3 (mouse) pseudogene 1 (MEIS3P1) on chromosome 17 [NR_002211]
A_24_P196117	NM_207118	GTF2H5	-1.08305	5.87835e-06	0.000264089	Homo sapiens general transcription factor IIH, polypeptide 5 (GTF2H5), mRNA [NM_207118]
A_23_P357104	NM_001155	ANXA6	-1.0836	2.68496e-05	0.000308621	Homo sapiens annexin A6 (ANXA6), transcript variant 1, mRNA [NM_001155]
A_32_P183022	NM_001008493	ENAH	-1.08378	0.00189999	0.00366074	Homo sapiens enabled homolog (Drosophila) (ENAH), transcript variant 1, mRNA [NM_001008493]
A_24_P457912	NM_080476	CDC91L1	-1.08383	0.000202317	0.000757718	Homo sapiens CDC91 cell division cycle 91-like 1 (S. cerevisiae) (CDC91L1), mRNA [NM_080476]
A_24_P180225	NM_002111	HD	-1.08389	6.06066e-05	0.000401845	Homo sapiens huntingtin (Huntington disease) (HD), mRNA [NM_002111]
A_32_P88965	BX537651	DDR2	-1.08423	4.84215e-05	0.000365879	Homo sapiens mRNA; cDNA DKFZp686C0390 (from clone DKFZp686C0390). [BX537651]
A_24_P226962	AB002366	KIAA0368	-1.08473	0.0028731	0.00510976	Human mRNA for KIAA0368 gene, partial cds. [AB002366]
A_24_P301629	NM_003445	ZNF155	-1.08542	0.00249393	0.00456223	Homo sapiens zinc finger protein 155 (pHZ-96) (ZNF155), transcript variant 1, mRNA [NM_003445]
A_23_P327370	ENST00000269919	ENST00000269919	-1.08601	0.00382371	0.00646386	Homo sapiens hypothetical protein MGC10812, mRNA (cDNA clone MGC:10812 IMAGE:3612949), complete cds. [BC004942]
A_24_P99838	NM_013361	ZNF223	-1.08679	0.00166073	0.00329531	Homo sapiens zinc finger protein 223 (ZNF223), mRNA [NM_013361]
A_23_P70915	NM_032831	C7orf19	-1.08758	0.000410641	0.00118922	Homo sapiens chromosome 7 open reading frame 19 (C7orf19), mRNA [NM_032831]
A_32_P27532	THC2339945	THC2339945	-1.08763	2.05896e-05	0.000290117	CF62_HUMAN (Q9GZU0) Protein C6orf62, partial (14%) [THC2339945]
A_24_P82074	NM_017437	CPSF2	-1.09027	0.000906398	0.00208069	Homo sapiens cleavage and polyadenylation specific factor 2, 100kDa (CPSF2), mRNA [NM_017437]
A_32_P29118	NM_152754	SEMA3D	-1.09052	0.00301196	0.00530514	Homo sapiens sema domain, immunoglobulin domain (Ig), short basic domain, secreted, (semaphorin) 3D (SEMA3D), mRNA [NM_152754]
A_23_P500390	NM_017613	DONSON	-1.09104	6.3997e-06	0.000264089	Homo sapiens downstream neighbor of SON (DONSON), mRNA [NM_017613]
A_23_P106761	NM_007074	CORO1A	-1.09174	0.00014054	0.000615337	Homo sapiens coronin, actin binding protein, 1A (CORO1A), mRNA [NM_007074]
A_32_P101002	THC2448203	THC2448203	-1.09234	0.00299529	0.00528027	ALU1_HUMAN (P39188) Alu subfamily J sequence contamination warning entry, partial (5%) [THC2448203]
A_23_P117582	NM_130469	JDP2	-1.0929	1.18379e-05	0.000268613	Homo sapiens jun dimerization protein 2 (JDP2), mRNA [NM_130469]
A_24_P286935	NM_004311	ARL3	-1.09311	0.000507932	0.00137511	Homo sapiens ADP-ribosylation factor-like 3 (ARL3), mRNA [NM_004311]
A_23_P368484	NM_207387	C17orf76	-1.09313	0.000842764	0.00196864	Homo sapiens chromosome 17 open reading frame 76 (C17orf76), mRNA [NM_207387]
A_32_P22139	BQ052939	BQ052939	-1.09352	0.00230202	0.00427512	AGENCOURT_6873580 NIH_MGC_106 Homo sapiens cDNA clone IMAGE:5934427 5', mRNA sequence [BQ052939]
A_23_P501547	NM_015270	ADCY6	-1.09416	0.000389814	0.00115331	Homo sapiens adenylate cyclase 6 (ADCY6), transcript variant 1, mRNA [NM_015270]
A_24_P139773	NM_138558	PPP1R8	-1.09461	0.00448267	0.00738982	Homo sapiens protein phosphatase 1, regulatory (inhibitor) subunit 8 (PPP1R8), transcript variant 2, mRNA [NM_138558]
A_24_P116242	NM_014315	KLHDC2	-1.09468	1.10664e-05	0.000268613	Homo sapiens kelch domain containing 2 (KLHDC2), mRNA [NM_014315]
A_23_P64808	NM_017410	HOXC13	-1.09623	0.000313055	0.000999473	Homo sapiens homeobox C13 (HOXC13), mRNA [NM_017410]
A_24_P945147	NM_004703	RABEP1	-1.09624	6.38883e-05	0.000414842	Homo sapiens rabaptin, RAB GTPase binding effector protein 1 (RABEP1), mRNA [NM_004703]
A_24_P227617	NM_145165	CHURC1	-1.09626	0.000708501	0.00173853	Homo sapiens churchill domain containing 1 (CHURC1), mRNA [NM_145165]
A_24_P20120	NM_018084	KIAA1212	-1.09695	7.84608e-05	0.000457267	Homo sapiens KIAA1212 (KIAA1212), mRNA [NM_018084]
A_23_P67299	NM_020812	DOCK6	-1.09717	5.88898e-05	0.000397224	Homo sapiens dedicator of cytokinesis 6 (DOCK6), mRNA [NM_020812]
A_23_P140170	NM_006364	SEC23A	-1.09925	5.75406e-06	0.000264089	Homo sapiens Sec23 homolog A (S. cerevisiae) (SEC23A), mRNA [NM_006364]
A_32_P190316	THC2377297	THC2377297	-1.09977	0.00495232	0.0080409	Unknown
A_23_P23017	NM_017887	C1orf123	-1.10021	1.91137e-05	0.000283831	Homo sapiens chromosome 1 open reading frame 123 (C1orf123), mRNA [NM_017887]
A_23_P38334	NM_032387	WNK4	-1.10042	0.000610273	0.00156398	Homo sapiens WNK lysine deficient protein kinase 4 (WNK4), mRNA [NM_032387]
A_23_P133648	NM_016255	FAM8A1	-1.10084	0.00265451	0.00479277	Homo sapiens family with sequence similarity 8, member A1 (FAM8A1), mRNA [NM_016255]
A_24_P202769	NM_001728	BSG	-1.10156	6.05159e-06	0.000264089	Homo sapiens basigin (Ok blood group) (BSG), transcript variant 1, mRNA [NM_001728]
A_24_P313397	CR621534	NUTF2	-1.10182	8.98505e-06	0.000267926	full-length cDNA clone CS0DI061YF17 of Placenta Cot 25-normalized of Homo sapiens (human). [CR621534]
A_23_P95736	NM_001001415	ZNF429	-1.10271	1.47753e-05	0.000274292	Homo sapiens zinc finger protein 429 (ZNF429), mRNA [NM_001001415]
A_32_P67680	BQ310837	BQ310837	-1.10333	4.58246e-05	0.000359836	BQ310837 QV3-BN0047-160300-123-g07 BN0047 Homo sapiens cDNA, mRNA sequence [BQ310837]
A_23_P68868	NR_002323	TUG1	-1.10374	1.36525e-05	0.000268613	Homo sapiens taurine upregulated gene 1 (TUG1) on chromosome 22 [NR_002323]
A_24_P182620	NM_001408	CELSR2	-1.10453	4.83088e-05	0.000365428	Homo sapiens cadherin, EGF LAG seven-pass G-type receptor 2 (flamingo homolog, Drosophila) (CELSR2), mRNA [NM_001408]
A_23_P339773	NM_182752	FAM79A	-1.10573	7.33836e-06	0.000264483	Homo sapiens family with sequence similarity 79, member A (FAM79A), mRNA [NM_182752]
A_23_P165061	NM_198969	AES	-1.10583	6.15481e-06	0.000264089	Homo sapiens amino-terminal enhancer of split (AES), transcript variant 1, mRNA [NM_198969]
A_24_P161696	ENST00000357491	ENST00000357491	-1.106	6.23758e-05	0.000409095	Unknown
A_32_P232865	NM_021574	BCR	-1.10613	0.000659982	0.00165249	Homo sapiens breakpoint cluster region (BCR), transcript variant 2, mRNA [NM_021574]
A_23_P416289	NM_033425	DIXDC1	-1.10776	0.000583103	0.00151768	Homo sapiens DIX domain containing 1 (DIXDC1), transcript variant 2, mRNA [NM_033425]
A_24_P316270	AK094969	AK094969	-1.10802	0.000112487	0.00054416	Homo sapiens cDNA FLJ37650 fis, clone BRHIP2000553, weakly similar to UBIQUITIN-ACTIVATING ENZYME E1 1. [AK094969]
A_23_P165028	NM_001348	DAPK3	-1.10902	0.00274844	0.00492664	Homo sapiens death-associated protein kinase 3 (DAPK3), mRNA [NM_001348]
A_32_P181297	NR_002330	ST7OT1	-1.10908	0.00010333	0.000521525	Homo sapiens ST7 overlapping transcript 1 (antisense non-coding RNA) (ST7OT1) on chromosome 7 [NR_002330]
A_24_P48587	NM_172341	PSENEN	-1.11005	0.00029198	0.00095355	Homo sapiens presenilin enhancer 2 homolog (C. elegans) (PSENEN), mRNA [NM_172341]
A_23_P100602	NM_005993	TBCD	-1.11025	0.000323354	0.00101727	Homo sapiens tubulin-specific chaperone d (TBCD), transcript variant 1, mRNA [NM_005993]
A_23_P403284	NM_014562	OTX1	-1.11109	0.000928243	0.0021171	Homo sapiens orthodenticle homolog 1 (Drosophila) (OTX1), mRNA [NM_014562]
A_24_P151325	NM_173531	ZNF100	-1.11123	7.11376e-06	0.000264089	Homo sapiens zinc finger protein 100 (ZNF100), mRNA [NM_173531]
A_24_P100830	NM_207337	LOC196394	-1.11137	0.0041581	0.00693124	Homo sapiens hypothetical protein LOC196394 (LOC196394), mRNA [NM_207337]
A_23_P86089	NM_022834	VWA1	-1.11266	6.58982e-06	0.000264089	Homo sapiens von Willebrand factor A domain containing 1 (VWA1), transcript variant 1, mRNA [NM_022834]
A_24_P68019	NM_138347	ZNF551	-1.1127	1.01275e-05	0.000267926	Homo sapiens zinc finger protein 551 (ZNF551), mRNA [NM_138347]
A_23_P211816	NM_002375	MAP4	-1.11328	2.40971e-05	0.0003009	Homo sapiens microtubule-associated protein 4 (MAP4), transcript variant 1, mRNA [NM_002375]
A_32_P78649	AK123481	AK123481	-1.11388	0.000811565	0.00191656	Homo sapiens cDNA FLJ41487 fis, clone BRTHA2004350. [AK123481]
A_24_P76528	AK074141	AK074141	-1.11431	0.00021223	0.00078153	Homo sapiens mRNA for FLJ00214 protein. [AK074141]
A_32_P189845	NM_178558	ZNF680	-1.11442	1.19237e-05	0.000268613	Homo sapiens zinc finger protein 680 (ZNF680), mRNA [NM_178558]
A_23_P110882	NM_021648	TSPYL4	-1.11449	2.65454e-05	0.000308033	Homo sapiens TSPY-like 4 (TSPYL4), mRNA [NM_021648]
A_24_P295806	NM_023947	CHID1	-1.1159	6.50028e-06	0.000264089	Homo sapiens chitinase domain containing 1 (CHID1), mRNA [NM_023947]
A_23_P56304	NM_025189	ZNF430	-1.11611	5.52603e-06	0.000264089	Homo sapiens zinc finger protein 430 (ZNF430), mRNA [NM_025189]
A_23_P129005	BC008219	KIAA1305	-1.11654	0.00136523	0.00284298	Homo sapiens KIAA1305, mRNA (cDNA clone IMAGE:3865984), complete cds. [BC008219]
A_24_P287473	NM_021818	SAV1	-1.11705	6.52884e-06	0.000264089	Homo sapiens salvador homolog 1 (Drosophila) (SAV1), mRNA [NM_021818]
A_23_P47541	NM_006473	TAF6L	-1.11736	7.73655e-06	0.000264483	Homo sapiens TAF6-like RNA polymerase II, p300/CBP-associated factor (PCAF)-associated factor, 65kDa (TAF6L), mRNA [NM_006473]
A_23_P502350	NM_000635	RFX2	-1.11766	0.0051194	0.00826607	Homo sapiens regulatory factor X, 2 (influences HLA class II expression) (RFX2), transcript variant 1, mRNA [NM_000635]
A_24_P5935	NM_199203	Kua-UEV	-1.11826	6.92095e-05	0.000429902	Homo sapiens ubiquitin-conjugating enzyme E2 variant 1 (Kua-UEV), transcript variant 1, mRNA [NM_199203]
A_23_P37503	NM_004998	MYO1E	-1.11833	5.39635e-05	0.000383629	Homo sapiens myosin IE (MYO1E), mRNA [NM_004998]
A_23_P26254	NM_016013	NDUFAF1	-1.11887	4.87061e-05	0.000366755	Homo sapiens NADH dehydrogenase (ubiquinone) 1 alpha subcomplex, assembly factor 1 (NDUFAF1), mRNA [NM_016013]
A_23_P253200	NM_002948	RPL15	-1.11962	7.94881e-06	0.000264483	Homo sapiens ribosomal protein L15 (RPL15), mRNA [NM_002948]
A_23_P119677	NM_001533	HNRPL	-1.1204	1.32905e-05	0.000268613	Homo sapiens heterogeneous nuclear ribonucleoprotein L (HNRPL), transcript variant 1, mRNA [NM_001533]
A_23_P93321	NM_007109	TCF19	-1.1204	0.000334762	0.00104174	Homo sapiens transcription factor 19 (SC1) (TCF19), mRNA [NM_007109]
A_23_P304682	ENST00000320378	ENST00000320378	-1.12108	1.18031e-05	0.000268613	Homo sapiens cDNA FLJ39084 fis, clone NT2RP7018871. [AK096403]
A_24_P247608	NM_005389	PCMT1	-1.12123	6.21662e-06	0.000264089	Homo sapiens protein-L-isoaspartate (D-aspartate) O-methyltransferase (PCMT1), mRNA [NM_005389]
A_24_P334005	NM_017887	C1orf123	-1.12169	5.10968e-05	0.000374323	Homo sapiens chromosome 1 open reading frame 123 (C1orf123), mRNA [NM_017887]
A_24_P339305	NM_023079	UBE2Z	-1.12171	1.76395e-05	0.000281833	Homo sapiens ubiquitin-conjugating enzyme E2Z (putative) (UBE2Z), mRNA [NM_023079]
A_23_P113317	NM_017732	PH-4	-1.12312	4.90523e-05	0.000367688	Homo sapiens hypoxia-inducible factor prolyl 4-hydroxylase (PH-4), transcript variant 2, mRNA [NM_017732]
A_23_P16976	NM_001153	ANXA4	-1.12331	2.24833e-05	0.000294135	Homo sapiens annexin A4 (ANXA4), mRNA [NM_001153]
A_23_P113311	NM_017732	PH-4	-1.1235	8.73133e-05	0.000478773	Homo sapiens hypoxia-inducible factor prolyl 4-hydroxylase (PH-4), transcript variant 2, mRNA [NM_017732]
A_24_P194971	ENST00000355095	ENST00000355095	-1.12365	8.47393e-05	0.000473369	Unknown
A_24_P188183	NM_017520	HSMPP8	-1.12432	0.00137082	0.00285148	Homo sapiens M-phase phosphoprotein, mpp8 (HSMPP8), mRNA [NM_017520]
A_32_P206989	AK023412	AK023412	-1.1245	0.00105923	0.00233918	Homo sapiens cDNA FLJ13350 fis, clone OVARC1002143. [AK023412]
A_32_P110042	BE719776	BE719776	-1.12455	0.000618654	0.00157763	BE719776 RC3-HT0865-260700-011-b02 HT0865 Homo sapiens cDNA, mRNA sequence [BE719776]
A_23_P139912	NM_002178	IGFBP6	-1.12462	1.61565e-05	0.000274955	Homo sapiens insulin-like growth factor binding protein 6 (IGFBP6), mRNA [NM_002178]
A_32_P168464	AK056476	TNRC8	-1.12805	0.00253162	0.0046181	Homo sapiens cDNA FLJ31914 fis, clone NT2RP7004884. [AK056476]
A_32_P184488	ENST00000292140	ENST00000292140	-1.12898	0.000217826	0.000793027	Homo sapiens pleckstrin homology-like domain, family B, member 3, mRNA (cDNA clone IMAGE:4299555), partial cds. [BC007947]
A_24_P649357	NM_021652	SMA4	-1.13174	0.000213352	0.000784265	Homo sapiens SMA4 (SMA4), mRNA [NM_021652]
A_23_P60180	NM_005157	ABL1	-1.13224	6.93885e-05	0.000430238	Homo sapiens v-abl Abelson murine leukemia viral oncogene homolog 1 (ABL1), transcript variant a, mRNA [NM_005157]
A_23_P300484	BC061909	BC061909	-1.13301	3.51955e-05	0.000332989	Homo sapiens cDNA clone MGC:71026 IMAGE:4413820, complete cds. [BC061909]
A_23_P106299	NM_001018108	SERF2	-1.13319	1.53774e-05	0.000274955	Homo sapiens small EDRK-rich factor 2 (SERF2), mRNA [NM_001018108]
A_23_P17287	NM_001039613	LOC285148	-1.13402	2.13946e-05	0.000290118	Homo sapiens hypothetical protein LOC285148 (LOC285148), mRNA [NM_001039613]
A_23_P212749	NM_002111	HD	-1.13423	0.000490667	0.0013425	Homo sapiens huntingtin (Huntington disease) (HD), mRNA [NM_002111]
A_23_P200984	NM_002840	PTPRF	-1.1346	9.29584e-05	0.000495395	Homo sapiens protein tyrosine phosphatase, receptor type, F (PTPRF), transcript variant 1, mRNA [NM_002840]
A_32_P46191	ENST00000356194	ENST00000356194	-1.13566	1.14721e-05	0.000268613	PREDICTED: Homo sapiens similar to zinc finger protein 91 (HPF7, HTF10) (LOC442695), mRNA [XM_499440]
A_23_P103775	NM_032270	LRRC8C	-1.13626	6.7604e-05	0.000424265	Homo sapiens leucine rich repeat containing 8 family, member C (LRRC8C), mRNA [NM_032270]
A_24_P917833	NM_006827	TMED10	-1.13786	2.12121e-05	0.000290118	Homo sapiens transmembrane emp24-like trafficking protein 10 (yeast) (TMED10), mRNA [NM_006827]
A_23_P211207	NM_015833	ADARB1	-1.13817	5.33507e-05	0.00038046	Homo sapiens adenosine deaminase, RNA-specific, B1 (RED1 homolog rat) (ADARB1), transcript variant 2, mRNA [NM_015833]
A_24_P933418	AK054863	AK054863	-1.13844	9.27401e-06	0.000267926	Homo sapiens cDNA FLJ30301 fis, clone BRACE2003217. [AK054863]
A_23_P105442	NM_181711	GRASP	-1.13846	0.00153072	0.00309657	Homo sapiens GRP1 (general receptor for phosphoinositides 1)-associated scaffold protein (GRASP), mRNA [NM_181711]
A_24_P125871	NM_020639	RIPK4	-1.13961	0.000330507	0.00103323	Homo sapiens receptor-interacting serine-threonine kinase 4 (RIPK4), mRNA [NM_020639]
A_24_P89426	NM_019101	APOM	-1.14047	4.31902e-05	0.000352934	Homo sapiens apolipoprotein M (APOM), mRNA [NM_019101]
A_24_P691826	THC2277801	THC2277801	-1.14049	0.000617737	0.00157646	Q6BEA3 (Q6BEA3) WDNM1 homolog, partial (33%) [THC2277801]
A_32_P26443	THC2258710	THC2258710	-1.1406	4.71097e-05	0.000362601	Unknown
A_23_P335661	AB028976	SAMD4A	-1.14061	2.97161e-05	0.000319997	Homo sapiens mRNA for KIAA1053 protein, partial cds. [AB028976]
A_23_P157460	NM_018660	ZNF395	-1.14098	2.67858e-05	0.000308621	Homo sapiens zinc finger protein 395 (ZNF395), mRNA [NM_018660]
A_23_P315241	NM_004924	ACTN4	-1.14127	0.0022015	0.00412103	Homo sapiens actinin, alpha 4 (ACTN4), mRNA [NM_004924]
A_24_P200942	NM_030935	TSC22D4	-1.14189	0.000106769	0.00052889	Homo sapiens TSC22 domain family, member 4 (TSC22D4), mRNA [NM_030935]
A_23_P25935	NM_007176	C14orf1	-1.14205	5.34281e-06	0.000264089	Homo sapiens chromosome 14 open reading frame 1 (C14orf1), mRNA [NM_007176]
A_23_P250735	NM_175709	CBX7	-1.14325	0.000256602	0.000877344	Homo sapiens chromobox homolog 7 (CBX7), mRNA [NM_175709]
A_24_P557479	NM_017523	BIRC4BP	-1.14337	0.000658199	0.00164917	Homo sapiens XIAP associated factor-1 (BIRC4BP), transcript variant 1, mRNA [NM_017523]
A_23_P21976	NM_001897	CSPG4	-1.14372	1.88663e-05	0.000283831	Homo sapiens chondroitin sulfate proteoglycan 4 (melanoma-associated) (CSPG4), mRNA [NM_001897]
A_23_P356466	NM_020132	AGPAT3	-1.14398	1.66318e-05	0.000276057	Homo sapiens 1-acylglycerol-3-phosphate O-acyltransferase 3 (AGPAT3), transcript variant 1, mRNA [NM_020132]
A_23_P59507	NM_020979	APS	-1.14569	0.000314015	0.00100068	Homo sapiens adaptor protein with pleckstrin homology and src homology 2 domains (APS), mRNA [NM_020979]
A_24_P42495	BC010544	BC010544	-1.14652	0.000203639	0.000760808	Homo sapiens cDNA clone IMAGE:3462401, partial cds. [BC010544]
A_23_P4294	NM_014519	ZNF232	-1.14766	9.68267e-05	0.000506403	Homo sapiens zinc finger protein 232 (ZNF232), mRNA [NM_014519]
A_24_P115287	AK001533	AK001533	-1.14772	0.0037689	0.0063895	Homo sapiens cDNA FLJ10671 fis, clone NT2RP2006333. [AK001533]
A_23_P205336	NM_016472	C14orf129	-1.14921	6.37467e-06	0.000264089	Homo sapiens chromosome 14 open reading frame 129 (C14orf129), mRNA [NM_016472]
A_23_P81248	NM_005642	TAF7	-1.14922	5.90574e-06	0.000264089	Homo sapiens TAF7 RNA polymerase II, TATA box binding protein (TBP)-associated factor, 55kDa (TAF7), mRNA [NM_005642]
A_23_P8185	NM_006519	DYNLT1	-1.14953	4.98822e-06	0.000264089	Homo sapiens dynein, light chain, Tctex-type 1 (DYNLT1), mRNA [NM_006519]
A_23_P211926	NM_003392	WNT5A	-1.14956	7.21378e-05	0.000439375	Homo sapiens wingless-type MMTV integration site family, member 5A (WNT5A), mRNA [NM_003392]
A_24_P942945	NM_198569	GPR126	-1.15014	0.000143775	0.000622644	Homo sapiens G protein-coupled receptor 126 (GPR126), transcript variant b1, mRNA [NM_198569]
A_23_P95292	NM_014741	KIAA0652	-1.15128	9.7311e-06	0.000267926	Homo sapiens KIAA0652 (KIAA0652), mRNA [NM_014741]
A_24_P938135	Z25424	Z25424	-1.15185	2.08855e-05	0.000290117	H.sapiens protein-serine/threonine kinase gene, complete CDS. [Z25424]
A_23_P102523	NM_003128	SPTBN1	-1.15194	1.8739e-05	0.000283831	Homo sapiens spectrin, beta, non-erythrocytic 1 (SPTBN1), transcript variant 1, mRNA [NM_003128]
A_23_P88331	NM_014750	DLG7	-1.15283	1.1225e-05	0.000268613	Homo sapiens discs, large homolog 7 (Drosophila) (DLG7), mRNA [NM_014750]
A_23_P200067	NM_004442	EPHB2	-1.15294	4.74938e-06	0.000264089	Homo sapiens EPH receptor B2 (EPHB2), transcript variant 2, mRNA [NM_004442]
A_32_P109572	NM_001533	HNRPL	-1.1533	8.48739e-06	0.000267767	Homo sapiens heterogeneous nuclear ribonucleoprotein L (HNRPL), transcript variant 1, mRNA [NM_001533]
A_24_P134229	AK098427	AK098427	-1.15341	0.000967353	0.0021846	Homo sapiens cDNA FLJ25561 fis, clone JTH02933. [AK098427]
A_23_P252335	NM_018944	C21orf45	-1.15436	4.56128e-05	0.000359647	Homo sapiens chromosome 21 open reading frame 45 (C21orf45), mRNA [NM_018944]
A_23_P399001	NM_016463	CXXC5	-1.15467	1.31909e-05	0.000268613	Homo sapiens CXXC finger 5 (CXXC5), mRNA [NM_016463]
A_23_P348138	NM_020831	MKL1	-1.15493	4.21102e-05	0.000349779	Homo sapiens megakaryoblastic leukemia (translocation) 1 (MKL1), mRNA [NM_020831]
A_24_P264664	ENST00000332381	ENST00000332381	-1.15573	0.000119165	0.000560217	Homo sapiens cDNA FLJ38614 fis, clone HEART2006521. [AK095933]
A_32_P152437	BC033829	BC033829	-1.15704	6.17515e-06	0.000264089	Homo sapiens cDNA clone IMAGE:3856003, partial cds. [BC033829]
A_24_P332926	NM_014884	SFRS14	-1.15715	2.81708e-05	0.000315373	Homo sapiens splicing factor, arginine/serine-rich 14 (SFRS14), transcript variant 2, mRNA [NM_014884]
A_23_P165608	NM_004263	SEMA4F	-1.15782	0.000448265	0.00126348	Homo sapiens sema domain, immunoglobulin domain (Ig), transmembrane domain (TM) and short cytoplasmic domain, (semaphorin) 4F (SEMA4F), mRNA [NM_004263]
A_32_P207436	BC007307	LOC91664	-1.15847	5.89409e-06	0.000264089	Homo sapiens, Similar to zinc finger protein 268, clone IMAGE:3352268, mRNA, partial cds. [BC007307]
A_23_P376488	NM_000594	TNF	-1.15943	0.000125819	0.000577816	Homo sapiens tumor necrosis factor (TNF superfamily, member 2) (TNF), mRNA [NM_000594]
A_23_P56759	NM_016618	LOC51315	-1.16103	7.6364e-06	0.000264483	Homo sapiens hypothetical protein LOC51315 (LOC51315), mRNA [NM_016618]
A_23_P193	NM_022774	C1orf176	-1.16108	3.06089e-05	0.000321077	Homo sapiens chromosome 1 open reading frame 176 (C1orf176), mRNA [NM_022774]
A_32_P177477	THC2344152	THC2344152	-1.16173	0.000330418	0.0010332	Unknown
A_23_P433369	AL117511	C14orf125	-1.16238	0.00171387	0.0033758	Homo sapiens mRNA; cDNA DKFZp434I1735 (from clone DKFZp434I1735); partial cds. [AL117511]
A_23_P39647	NM_005070	SLC4A3	-1.16275	3.79475e-05	0.00033773	Homo sapiens solute carrier family 4, anion exchanger, member 3 (SLC4A3), transcript variant 1, mRNA [NM_005070]
A_23_P395555	NM_001032372	ZNF226	-1.16296	0.000553384	0.00146131	Homo sapiens zinc finger protein 226 (ZNF226), transcript variant 1, mRNA [NM_001032372]
A_24_P90097	NM_016824	ADD3	-1.16319	3.24757e-05	0.000325261	Homo sapiens adducin 3 (gamma) (ADD3), transcript variant 1, mRNA [NM_016824]
A_24_P233850	NM_003001	SDHC	-1.16389	7.41263e-05	0.000444543	Homo sapiens succinate dehydrogenase complex, subunit C, integral membrane protein, 15kDa (SDHC), nuclear gene encoding mitochondrial protein, transcript variant 1, mRNA [NM_003001]
A_24_P159323	NM_022770	FLJ13912	-1.16411	0.000915834	0.00209618	Homo sapiens hypothetical protein FLJ13912 (FLJ13912), mRNA [NM_022770]
A_23_P101321	NM_199002	ARHGEF1	-1.16436	0.000191086	0.000734969	Homo sapiens Rho guanine nucleotide exchange factor (GEF) 1 (ARHGEF1), transcript variant 1, mRNA [NM_199002]
A_23_P205393	NM_175748	C14orf130	-1.16458	0.000169142	0.000685339	Homo sapiens chromosome 14 open reading frame 130 (C14orf130), transcript variant 2, mRNA [NM_175748]
A_23_P131614	NM_004369	COL6A3	-1.16482	3.86749e-05	0.000338811	Homo sapiens collagen, type VI, alpha 3 (COL6A3), transcript variant 1, mRNA [NM_004369]
A_32_P50275	AK095453	AK095453	-1.16503	6.24611e-06	0.000264089	Homo sapiens cDNA FLJ38134 fis, clone D9OST2000440. [AK095453]
A_24_P923381	NR_002219	EPR1	-1.16536	0.00250809	0.00458286	Homo sapiens effector cell peptidase receptor 1 (EPR1) on chromosome 17 [NR_002219]
A_23_P402000	AK091585	ZNF527	-1.16613	0.000575006	0.00150286	Homo sapiens cDNA FLJ34266 fis, clone FEBRA2002682, moderately similar to ZINC FINGER PROTEIN 91. [AK091585]
A_24_P55391	BC082970	BC082970	-1.16614	1.49051e-05	0.00027478	Homo sapiens cDNA clone IMAGE:6598034. [BC082970]
A_23_P9591	NM_006816	LMAN2	-1.16625	4.64604e-06	0.000264089	Homo sapiens lectin, mannose-binding 2 (LMAN2), mRNA [NM_006816]
A_23_P379736	NM_033309	MGC4655	-1.16639	2.3529e-05	0.000298347	Homo sapiens hypothetical protein MGC4655 (MGC4655), mRNA [NM_033309]
A_32_P191527	NM_020382	SETD8	-1.16656	0.000265608	0.000896769	Homo sapiens SET domain containing (lysine methyltransferase) 8 (SETD8), mRNA [NM_020382]
A_24_P222911	NM_001031684	SFRS7	-1.16786	1.65702e-05	0.000276057	Homo sapiens splicing factor, arginine/serine-rich 7, 35kDa (SFRS7), mRNA [NM_001031684]
A_32_P37733	AK098081	AK098081	-1.16826	3.79442e-05	0.00033773	Homo sapiens cDNA FLJ40762 fis, clone TRACH2002847. [AK098081]
A_23_P354942	NM_175910	ZNF493	-1.16829	1.31858e-05	0.000268613	Homo sapiens zinc finger protein 493 (ZNF493), mRNA [NM_175910]
A_32_P234459	NR_001434	HLA-H	-1.16876	1.34264e-05	0.000268613	Homo sapiens major histocompatibility complex, class I, H (pseudogene) (HLA-H) on chromosome 6 [NR_001434]
A_24_P260582	CR603450	CR603450	-1.16911	8.55843e-05	0.000474603	full-length cDNA clone CS0DI004YB08 of Placenta Cot 25-normalized of Homo sapiens (human). [CR603450]
A_32_P16451	BE855644	BE855644	-1.16933	0.000783063	0.00186945	BE855644 7g11e06.x1 NCI_CGAP_Brn23 Homo sapiens cDNA clone IMAGE:3306178 3', mRNA sequence [BE855644]
A_23_P98900	NM_025140	FLJ22471	-1.16993	1.97451e-05	0.000287499	Homo sapiens limkain beta 2 (FLJ22471), mRNA [NM_025140]
A_24_P283320	NM_005389	PCMT1	-1.16995	1.29224e-05	0.000268613	Homo sapiens protein-L-isoaspartate (D-aspartate) O-methyltransferase (PCMT1), mRNA [NM_005389]
A_23_P86818	NM_004813	PEX16	-1.17055	0.000741174	0.00179652	Homo sapiens peroxisomal biogenesis factor 16 (PEX16), transcript variant 1, mRNA [NM_004813]
A_24_P11965	NM_033296	MRFAP1	-1.17122	1.90076e-05	0.000283831	Homo sapiens Mof4 family associated protein 1 (MRFAP1), mRNA [NM_033296]
A_32_P212654	BU616488	BU616488	-1.1716	0.000143416	0.00062251	BU616488 UI-H-DF0-bey-h-15-0-UI.s1 NCI_CGAP_DF0 Homo sapiens cDNA clone UI-H-DF0-bey-h-15-0-UI 3', mRNA sequence [BU616488]
A_23_P6223	NM_020706	SFRS15	-1.17182	1.28382e-05	0.000268613	Homo sapiens splicing factor, arginine/serine-rich 15 (SFRS15), mRNA [NM_020706]
A_23_P4919	NM_006801	KDELR1	-1.17245	6.44409e-06	0.000264089	Homo sapiens KDEL (Lys-Asp-Glu-Leu) endoplasmic reticulum protein retention receptor 1 (KDELR1), mRNA [NM_006801]
A_23_P134026	NM_018452	C6orf35	-1.17313	5.85734e-06	0.000264089	Homo sapiens chromosome 6 open reading frame 35 (C6orf35), mRNA [NM_018452]
A_32_P115375	THC2308298	THC2308298	-1.1732	2.3141e-05	0.000296772	Unknown
A_23_P39799	NM_032603	LOXL3	-1.17327	0.000524955	0.00140838	Homo sapiens lysyl oxidase-like 3 (LOXL3), mRNA [NM_032603]
A_24_P136161	NM_001013631	HNRPCL1	-1.17328	0.00012189	0.000567471	Homo sapiens heterogeneous nuclear ribonucleoprotein C-like 1 (HNRPCL1), mRNA [NM_001013631]
A_23_P52806	NM_012104	BACE1	-1.17381	8.67914e-06	0.000267767	Homo sapiens beta-site APP-cleaving enzyme 1 (BACE1), transcript variant a, mRNA [NM_012104]
A_32_P60632	BE175081	BE175081	-1.1741	0.000323815	0.00101825	BE175081 QV2-HT0577-250400-166-d10 HT0577 Homo sapiens cDNA, mRNA sequence [BE175081]
A_23_P390504	NM_001453	FOXC1	-1.17578	6.48025e-05	0.000416123	Homo sapiens forkhead box C1 (FOXC1), mRNA [NM_001453]
A_32_P35232	THC2404169	THC2404169	-1.17607	0.000316941	0.00100565	Unknown
A_24_P760368	THC2434152	THC2434152	-1.17672	1.41414e-05	0.000272364	Q9HBV3 (Q9HBV3) PP3111, partial (17%) [THC2434152]
A_23_P416169	NM_017758	ALKBH5	-1.17686	5.63871e-06	0.000264089	Homo sapiens alkB, alkylation repair homolog 5 (E. coli) (ALKBH5), mRNA [NM_017758]
A_23_P164507	NM_005433	YES1	-1.17713	0.00081906	0.00192845	Homo sapiens v-yes-1 Yamaguchi sarcoma viral oncogene homolog 1 (YES1), mRNA [NM_005433]
A_23_P167093	NM_000203	IDUA	-1.17737	0.000163964	0.000675667	Homo sapiens iduronidase, alpha-L- (IDUA), mRNA [NM_000203]
A_23_P207520	NM_000088	COL1A1	-1.17922	5.31692e-06	0.000264089	Homo sapiens collagen, type I, alpha 1 (COL1A1), mRNA [NM_000088]
A_23_P410965	NM_020888	KIAA1522	-1.1793	6.64584e-06	0.000264089	Homo sapiens KIAA1522 (KIAA1522), mRNA [NM_020888]
A_23_P51339	NM_007034	DNAJB4	-1.17962	0.00334397	0.00578686	Homo sapiens DnaJ (Hsp40) homolog, subfamily B, member 4 (DNAJB4), mRNA [NM_007034]
A_24_P294982	NM_016485	C6orf55	-1.18008	3.01243e-05	0.000321067	Homo sapiens chromosome 6 open reading frame 55 (C6orf55), mRNA [NM_016485]
A_24_P261417	NM_015881	DKK3	-1.18022	9.0346e-05	0.000489279	Homo sapiens dickkopf homolog 3 (Xenopus laevis) (DKK3), transcript variant 1, mRNA [NM_015881]
A_23_P156310	NM_032637	SKP2	-1.18027	1.90215e-05	0.000283831	Homo sapiens S-phase kinase-associated protein 2 (p45) (SKP2), transcript variant 2, mRNA [NM_032637]
A_23_P119084	NM_138347	ZNF551	-1.1813	0.00601932	0.00947702	Homo sapiens zinc finger protein 551 (ZNF551), mRNA [NM_138347]
A_23_P99141	NM_019858	GPR162	-1.18132	5.62126e-05	0.000390091	Homo sapiens G protein-coupled receptor 162 (GPR162), transcript variant A-2, mRNA [NM_019858]
A_23_P165280	NM_002695	POLR2E	-1.18169	1.12298e-05	0.000268613	Homo sapiens polymerase (RNA) II (DNA directed) polypeptide E, 25kDa (POLR2E), mRNA [NM_002695]
A_24_P753161	NM_001204	BMPR2	-1.18284	2.86692e-05	0.000317639	Homo sapiens bone morphogenetic protein receptor, type II (serine/threonine kinase) (BMPR2), mRNA [NM_001204]
A_23_P254179	NM_015339	ADNP	-1.18367	4.38494e-06	0.000264089	Homo sapiens activity-dependent neuroprotector (ADNP), transcript variant 1, mRNA [NM_015339]
A_23_P154874	NM_006052	DSCR3	-1.18381	0.00408681	0.00683056	Homo sapiens Down syndrome critical region gene 3 (DSCR3), mRNA [NM_006052]
A_23_P360769	NM_002372	MAN2A1	-1.18456	0.00080821	0.00191016	Homo sapiens mannosidase, alpha, class 2A, member 1 (MAN2A1), mRNA [NM_002372]
A_24_P185709	NM_012156	EPB41L1	-1.18487	5.06076e-05	0.000373291	Homo sapiens erythrocyte membrane protein band 4.1-like 1 (EPB41L1), transcript variant 1, mRNA [NM_012156]
A_32_P83465	NM_183372	NBPF11	-1.18497	6.25795e-06	0.000264089	Homo sapiens neuroblastoma breakpoint family, member 11 (NBPF11), mRNA [NM_183372]
A_23_P258018	NM_002477	MYL5	-1.18509	0.00108092	0.00237541	Homo sapiens myosin, light polypeptide 5, regulatory (MYL5), mRNA [NM_002477]
A_23_P75299	NM_022126	LHPP	-1.18585	5.9192e-06	0.000264089	Homo sapiens phospholysine phosphohistidine inorganic pyrophosphate phosphatase (LHPP), mRNA [NM_022126]
A_23_P502174	NM_015522	DYNC2LI1	-1.18709	0.000209038	0.000773772	Homo sapiens dynein, cytoplasmic 2, light intermediate chain 1 (DYNC2LI1), transcript variant 2, mRNA [NM_015522]
A_24_P166144	NM_018227	UBE1L2	-1.18719	8.87529e-05	0.000483857	Homo sapiens ubiquitin-activating enzyme E1-like 2 (UBE1L2), mRNA [NM_018227]
A_24_P17710	NM_015990	KLHL5	-1.18734	2.04065e-05	0.000289409	Homo sapiens kelch-like 5 (Drosophila) (KLHL5), transcript variant 1, mRNA [NM_015990]
A_23_P90510	NM_138393	REEP6	-1.18879	0.000188986	0.00073029	Homo sapiens receptor accessory protein 6 (REEP6), mRNA [NM_138393]
A_23_P156953	NM_000876	IGF2R	-1.19092	5.27495e-05	0.000379051	Homo sapiens insulin-like growth factor 2 receptor (IGF2R), mRNA [NM_000876]
A_23_P80122	NM_004627	WRB	-1.1916	5.32858e-06	0.000264089	Homo sapiens tryptophan rich basic protein (WRB), mRNA [NM_004627]
A_23_P214168	NM_004370	COL12A1	-1.19194	4.86964e-06	0.000264089	Homo sapiens collagen, type XII, alpha 1 (COL12A1), transcript variant long, mRNA [NM_004370]
A_24_P916251	NM_000991	RPL28	-1.19295	3.09311e-05	0.000321582	Homo sapiens ribosomal protein L28 (RPL28), mRNA [NM_000991]
A_32_P144908	NM_203282	ZNF539	-1.19368	5.03354e-06	0.000264089	Homo sapiens zinc finger protein 539 (ZNF539), mRNA [NM_203282]
A_23_P55174	NM_138387	G6PC3	-1.19397	3.55854e-05	0.00033337	Homo sapiens glucose 6 phosphatase, catalytic, 3 (G6PC3), mRNA [NM_138387]
A_32_P231179	NM_144705	TEKT4	-1.19461	0.000112396	0.000543848	Homo sapiens tektin 4 (TEKT4), mRNA [NM_144705]
A_24_P396340	NM_138428	LOC113444	-1.19502	0.0063528	0.00992343	Homo sapiens hypothetical protein BC011880 (LOC113444), mRNA [NM_138428]
A_23_P66050	NM_033309	MGC4655	-1.19506	0.000368074	0.00110916	Homo sapiens hypothetical protein MGC4655 (MGC4655), mRNA [NM_033309]
A_23_P65584	NM_182476	COQ6	-1.19568	6.53705e-06	0.000264089	Homo sapiens coenzyme Q6 homolog, monooxygenase (yeast) (COQ6), transcript variant 1, mRNA [NM_182476]
A_32_P84933	AK096674	AK096674	-1.19608	0.00435299	0.00720955	Homo sapiens cDNA FLJ39355 fis, clone PEBLM2003426. [AK096674]
A_23_P119500	AK098427	AK098427	-1.19617	0.00120969	0.00259007	Homo sapiens cDNA FLJ25561 fis, clone JTH02933. [AK098427]
A_23_P135190	NM_006266	RALGDS	-1.19654	0.00541969	0.00867032	Homo sapiens ral guanine nucleotide dissociation stimulator (RALGDS), mRNA [NM_006266]
A_24_P99963	NM_001319	CSNK1G2	-1.19817	0.000279208	0.000924847	Homo sapiens casein kinase 1, gamma 2 (CSNK1G2), mRNA [NM_001319]
A_23_P258124	NM_012279	ZNF346	-1.1982	0.000709069	0.00173951	Homo sapiens zinc finger protein 346 (ZNF346), mRNA [NM_012279]
A_24_P143758	AK127569	AK127569	-1.1983	9.26704e-05	0.000494892	Homo sapiens cDNA FLJ45662 fis, clone CTONG2027150. [AK127569]
A_24_P292710	NM_016472	C14orf129	-1.19915	0.000928653	0.00211752	Homo sapiens chromosome 14 open reading frame 129 (C14orf129), mRNA [NM_016472]
A_24_P179225	NM_030583	MATN2	-1.19977	0.000534678	0.00142668	Homo sapiens matrilin 2 (MATN2), transcript variant 2, mRNA [NM_030583]
A_32_P743407	NM_032569	N-PAC	-1.19979	0.000143172	0.000622248	Homo sapiens cytokine-like nuclear factor n-pac (N-PAC), mRNA [NM_032569]
A_23_P338890	NM_002827	PTPN1	-1.20296	1.33284e-05	0.000268613	Homo sapiens protein tyrosine phosphatase, non-receptor type 1 (PTPN1), mRNA [NM_002827]
A_23_P37244	NM_003082	SNAPC1	-1.20389	8.11139e-06	0.000264483	Homo sapiens small nuclear RNA activating complex, polypeptide 1, 43kDa (SNAPC1), mRNA [NM_003082]
A_32_P184417	BE181102	BE181102	-1.2056	0.00499272	0.00809824	CM3-HT0629-260400-161-b05 HT0629 Homo sapiens cDNA, mRNA sequence [BE181102]
A_24_P198844	NM_004870	MPDU1	-1.2064	4.44788e-06	0.000264089	Homo sapiens mannose-P-dolichol utilization defect 1 (MPDU1), mRNA [NM_004870]
A_23_P153098	NM_032124	HDHD2	-1.20668	8.76486e-06	0.000267767	Homo sapiens haloacid dehalogenase-like hydrolase domain containing 2 (HDHD2), mRNA [NM_032124]
A_23_P68452	NM_173179	SLC35C2	-1.20684	6.71853e-06	0.000264089	Homo sapiens solute carrier family 35, member C2 (SLC35C2), transcript variant 1, mRNA [NM_173179]
A_23_P112103	NM_024736	GSDMDC1	-1.20722	0.000157433	0.000658619	Homo sapiens gasdermin domain containing 1 (GSDMDC1), mRNA [NM_024736]
A_24_P298360	NM_021070	LTBP3	-1.2076	6.12557e-05	0.000404129	Homo sapiens latent transforming growth factor beta binding protein 3 (LTBP3), mRNA [NM_021070]
A_23_P106174	AJ008005	PSEN1	-1.20761	0.00198312	0.00378573	Homo sapiens PSN1 gene, alternative transcript. [AJ008005]
A_23_P26799	NM_004870	MPDU1	-1.20762	3.6233e-05	0.000334626	Homo sapiens mannose-P-dolichol utilization defect 1 (MPDU1), mRNA [NM_004870]
A_24_P407866	NM_006455	SC65	-1.20776	0.000172161	0.000692463	Homo sapiens synaptonemal complex protein SC65 (SC65), mRNA [NM_006455]
A_23_P210319	NM_183360	DTNB	-1.2082	0.00637869	0.0099571	Homo sapiens dystrobrevin, beta (DTNB), transcript variant 4, mRNA [NM_183360]
A_24_P275873	NM_005993	TBCD	-1.20829	2.63419e-05	0.000308033	Homo sapiens tubulin-specific chaperone d (TBCD), transcript variant 1, mRNA [NM_005993]
A_23_P216355	NM_013432	NFKBIL2	-1.20922	1.00546e-05	0.000267926	Homo sapiens nuclear factor of kappa light polypeptide gene enhancer in B-cells inhibitor-like 2 (NFKBIL2), mRNA [NM_013432]
A_23_P44244	NM_003069	SMARCA1	-1.20977	5.74287e-06	0.000264089	Homo sapiens SWI/SNF related, matrix associated, actin dependent regulator of chromatin, subfamily a, member 1 (SMARCA1), transcript variant 1, mRNA [NM_003069]
A_24_P20814	NM_030568	C6orf148	-1.21135	0.00331333	0.00574296	Homo sapiens chromosome 6 open reading frame 148 (C6orf148), mRNA [NM_030568]
A_23_P348323	NM_007144	PCGF2	-1.21172	0.00328288	0.00570118	Homo sapiens polycomb group ring finger 2 (PCGF2), mRNA [NM_007144]
A_23_P205293	NM_018199	EXDL2	-1.21229	0.000483599	0.00132953	Homo sapiens exonuclease 3'-5' domain-like 2 (EXDL2), mRNA [NM_018199]
A_23_P348737	NM_005654	NR2F1	-1.21281	0.000581439	0.00151469	Homo sapiens nuclear receptor subfamily 2, group F, member 1 (NR2F1), mRNA [NM_005654]
A_24_P149124	NM_004772	C5orf13	-1.21339	0.000152742	0.000645724	Homo sapiens chromosome 5 open reading frame 13 (C5orf13), mRNA [NM_004772]
A_32_P110820	THC2312274	THC2312274	-1.21348	0.00158056	0.00317371	Q94577 (Q94577) HEHBOX7 (Fragment), partial (15%) [THC2312274]
A_23_P161719	NM_152434	CWF19L2	-1.21481	0.000250521	0.000866053	Homo sapiens CWF19-like 2, cell cycle control (S. pombe) (CWF19L2), mRNA [NM_152434]
A_23_P367816	AK024473	LOC92017	-1.21613	0.000102839	0.000521071	Homo sapiens mRNA for FLJ00066 protein, partial cds. [AK024473]
A_23_P211247	NM_206962	PRMT2	-1.21688	6.8591e-05	0.00042786	Homo sapiens protein arginine methyltransferase 2 (PRMT2), transcript variant 1, mRNA [NM_206962]
A_23_P72961	NM_002764	PRPS1	-1.21948	0.000103908	0.000522725	Homo sapiens phosphoribosyl pyrophosphate synthetase 1 (PRPS1), mRNA [NM_002764]
A_23_P55998	NM_005628	SLC1A5	-1.22015	2.99747e-05	0.000320629	Homo sapiens solute carrier family 1 (neutral amino acid transporter), member 5 (SLC1A5), mRNA [NM_005628]
A_24_P140827	NM_005389	PCMT1	-1.22199	2.02675e-05	0.000289208	Homo sapiens protein-L-isoaspartate (D-aspartate) O-methyltransferase (PCMT1), mRNA [NM_005389]
A_32_P213389	BE739632	BE739632	-1.22371	1.66327e-05	0.000276057	BE739632 601556329T1 NIH_MGC_58 Homo sapiens cDNA clone IMAGE:3826255 3', mRNA sequence [BE739632]
A_24_P19268	NM_021269	ZNF708	-1.22382	4.00634e-06	0.000264089	Homo sapiens zinc finger protein 708 (KOX8) (ZNF708), mRNA [NM_021269]
A_23_P113789	NM_006677	USP19	-1.22395	1.26672e-05	0.000268613	Homo sapiens ubiquitin specific peptidase 19 (USP19), mRNA [NM_006677]
A_23_P153628	NM_033557	YIF1B	-1.22425	5.87029e-06	0.000264089	Homo sapiens Yip1 interacting factor homolog B (S. cerevisiae) (YIF1B), transcript variant 2, mRNA [NM_033557]
A_23_P59855	NM_006524	ZNF138	-1.22488	2.31694e-05	0.000296772	Homo sapiens zinc finger protein 138 (ZNF138), mRNA [NM_006524]
A_23_P23584	NM_020248	CTNNBIP1	-1.2251	6.76205e-06	0.000264089	Homo sapiens catenin, beta interacting protein 1 (CTNNBIP1), transcript variant 1, mRNA [NM_020248]
A_24_P769977	THC2406011	THC2406011	-1.22618	0.000552357	0.00145935	ALU1_HUMAN (P39188) Alu subfamily J sequence contamination warning entry, partial (9%) [THC2406011]
A_24_P341292	NM_024733	ZNF665	-1.22641	0.00185888	0.0036	Homo sapiens zinc finger protein 665 (ZNF665), mRNA [NM_024733]
A_23_P203009	NM_003478	CUL5	-1.22731	1.78541e-05	0.000282418	Homo sapiens cullin 5 (CUL5), mRNA [NM_003478]
A_32_P102129	THC2439430	THC2439430	-1.23081	0.000175496	0.000699075	ALU8_HUMAN (P39195) Alu subfamily SX sequence contamination warning entry, partial (14%) [THC2439430]
A_23_P305273	NM_020964	KIAA1632	-1.23108	0.000168504	0.000684529	Homo sapiens KIAA1632 (KIAA1632), mRNA [NM_020964]
A_24_P339153	NM_032038	SPIN1	-1.23187	5.76395e-05	0.000393005	Homo sapiens spinster (SPIN1), mRNA [NM_032038]
A_23_P18931	NM_002372	MAN2A1	-1.2353	3.81862e-06	0.000264089	Homo sapiens mannosidase, alpha, class 2A, member 1 (MAN2A1), mRNA [NM_002372]
A_23_P114649	NM_021933	RP5-1077B9.4	-1.23643	4.79528e-06	0.000264089	Homo sapiens invasion inhibitory protein 45 (IIP45), transcript variant 1, mRNA [NM_021933]
A_23_P167674	NM_000505	F12	-1.23684	0.000190225	0.000733158	Homo sapiens coagulation factor XII (Hageman factor) (F12), mRNA [NM_000505]
A_23_P208551	NM_001008701	LPHN1	-1.23792	5.00509e-05	0.000371135	Homo sapiens latrophilin 1 (LPHN1), transcript variant 1, mRNA [NM_001008701]
A_24_P165082	NM_013360	ZNF222	-1.23842	0.00119787	0.00257224	Homo sapiens zinc finger protein 222 (ZNF222), mRNA [NM_013360]
A_24_P110914	AK127569	AK127569	-1.23862	5.43532e-06	0.000264089	Homo sapiens cDNA FLJ45662 fis, clone CTONG2027150. [AK127569]
A_32_P108516	AJ293393	AJ293393	-1.23885	0.000439298	0.00124599	Homo sapiens mRNA differentially expressed in malignant melanoma, clone MM D3. [AJ293393]
A_32_P53884	BC040307	BC040307	-1.23885	0.000314295	0.00100127	Homo sapiens cDNA clone IMAGE:4830091. [BC040307]
A_32_P171328	NM_014501	UBE2S	-1.23903	1.70845e-05	0.000276699	Homo sapiens ubiquitin-conjugating enzyme E2S (UBE2S), mRNA [NM_014501]
A_23_P304991	NM_000411	HLCS	-1.23992	1.98276e-05	0.000287666	Homo sapiens holocarboxylase synthetase (biotin-(proprionyl-Coenzyme A-carboxylase (ATP-hydrolysing)) ligase) (HLCS), mRNA [NM_000411]
A_23_P361820	NM_015104	KIAA0404	-1.24061	1.68057e-05	0.000276668	Homo sapiens hypothetical protein LOC23130 (KIAA0404), mRNA [NM_015104]
A_32_P34522	BC010544	BC010544	-1.24083	0.00257695	0.00468508	Homo sapiens cDNA clone IMAGE:3462401, partial cds. [BC010544]
A_23_P352435	NM_002926	RGS12	-1.24099	8.52385e-05	0.000474041	Homo sapiens regulator of G-protein signalling 12 (RGS12), transcript variant 2, mRNA [NM_002926]
A_32_P181513	AK131472	AK131472	-1.24171	0.000199605	0.00075288	Homo sapiens cDNA FLJ16640 fis, clone TESTI4028938, moderately similar to Zinc finger protein 85. [AK131472]
A_24_P389843	NM_014956	CEP164	-1.24239	0.00155319	0.00313337	Homo sapiens centrosomal protein 164kDa (CEP164), mRNA [NM_014956]
A_23_P413456	AK128423	CIRBP	-1.24265	0.000288167	0.000944529	Homo sapiens cDNA FLJ46566 fis, clone THYMU3040829, moderately similar to Cold-inducible RNA-binding protein. [AK128423]
A_24_P156922	NM_001007098	SCP2	-1.24278	5.93094e-06	0.000264089	Homo sapiens sterol carrier protein 2 (SCP2), transcript variant 2, mRNA [NM_001007098]
A_24_P826348	AB111887	ZC3H6	-1.24296	0.00397322	0.00667458	Homo sapiens mRNA for KIAA2035 protein. [AB111887]
A_23_P335039	NM_133474	ZNF721	-1.24365	1.77933e-05	0.000282418	Homo sapiens zinc finger protein 721 (ZNF721), mRNA [NM_133474]
A_24_P393372	AK098354	AK098354	-1.24416	0.00140298	0.00289998	Homo sapiens cDNA FLJ25488 fis, clone CBR00232. [AK098354]
A_24_P139152	AL359062	AL359062	-1.24524	0.00289029	0.00513239	Homo sapiens mRNA full length insert cDNA clone EUROIMAGE 1913076. [AL359062]
A_23_P145408	NM_032020	FUCA2	-1.24596	7.91735e-06	0.000264483	Homo sapiens fucosidase, alpha-L- 2, plasma (FUCA2), mRNA [NM_032020]
A_23_P96985	NM_012486	PSEN2	-1.24629	0.00440264	0.00727996	Homo sapiens presenilin 2 (Alzheimer disease 4) (PSEN2), transcript variant 2, mRNA [NM_012486]
A_32_P115701	NM_024611	NARG2	-1.24668	0.00493704	0.00802115	Homo sapiens NMDA receptor regulated 2 (NARG2), transcript variant 1, mRNA [NM_024611]
A_32_P222515	THC2439829	THC2439829	-1.2472	0.000306547	0.000986162	Unknown
A_23_P52219	NM_006459	SPFH1	-1.24754	2.98698e-05	0.000320004	Homo sapiens SPFH domain family, member 1 (SPFH1), mRNA [NM_006459]
A_23_P58036	NM_020166	MCCC1	-1.24801	1.00782e-05	0.000267926	Homo sapiens methylcrotonoyl-Coenzyme A carboxylase 1 (alpha) (MCCC1), mRNA [NM_020166]
A_23_P258982	NM_013355	PKN3	-1.24832	7.19854e-05	0.000439128	Homo sapiens protein kinase N3 (PKN3), mRNA [NM_013355]
A_23_P55682	NM_023926	ZNF447	-1.24869	0.000333545	0.00103905	Homo sapiens zinc finger protein 447 (ZNF447), mRNA [NM_023926]
A_23_P162047	NM_015881	DKK3	-1.24894	3.9037e-06	0.000264089	Homo sapiens dickkopf homolog 3 (Xenopus laevis) (DKK3), transcript variant 1, mRNA [NM_015881]
A_24_P166407	NM_003544	HIST1H4B	-1.24923	2.04376e-05	0.000289409	Homo sapiens histone 1, H4b (HIST1H4B), mRNA [NM_003544]
A_32_P203615	AK024988	AK024988	-1.24972	0.00514209	0.00829236	Homo sapiens cDNA: FLJ21335 fis, clone COL02546. [AK024988]
A_23_P94875	NM_019892	INPP5E	-1.24973	0.00320744	0.0055866	Homo sapiens inositol polyphosphate-5-phosphatase, 72 kDa (INPP5E), mRNA [NM_019892]
A_23_P50217	NM_024833	ZNF671	-1.25025	0.000614059	0.00157047	Homo sapiens zinc finger protein 671 (ZNF671), mRNA [NM_024833]
A_23_P165927	NM_015894	STMN3	-1.25047	3.31014e-05	0.000326255	Homo sapiens stathmin-like 3 (STMN3), mRNA [NM_015894]
A_24_P940149	NM_199050	C21orf25	-1.25062	1.08222e-05	0.000268613	Homo sapiens chromosome 21 open reading frame 25 (C21orf25), mRNA [NM_199050]
A_23_P78018	NM_018672	ABCA5	-1.25188	8.75377e-06	0.000267767	Homo sapiens ATP-binding cassette, sub-family A (ABC1), member 5 (ABCA5), transcript variant 1, mRNA [NM_018672]
A_23_P50389	NM_020378	KLP1	-1.25228	4.26216e-06	0.000264089	Homo sapiens K562 cell-derived leucine-zipper-like protein 1 (KLP1), mRNA [NM_020378]
A_24_P622468	BU076424	BU076424	-1.25234	0.000266451	0.000897749	BU076424 im51d09.x1 HR85 islet Homo sapiens cDNA clone IMAGE:6038465 3' similar to SW:MIC2_HUMAN P14209 T-CELL SURFACE GLYCOPROTEIN E2 PRECURSOR ;, mRNA sequence [BU076424]
A_23_P90565	BC093752	LOC51057	-1.2526	0.00609492	0.00957779	Homo sapiens hypothetical protein LOC51057, mRNA (cDNA clone MGC:120787 IMAGE:7939597), complete cds. [BC093752]
A_23_P416305	ENST00000356931	ENST00000356931	-1.25394	0.000594349	0.0015367	Homo sapiens cDNA FLJ43464 fis, clone OCBBF2036225. [AK125453]
A_24_P115450	NM_018688	BIN3	-1.25396	8.51468e-05	0.000473869	Homo sapiens bridging integrator 3 (BIN3), mRNA [NM_018688]
A_23_P12423	NM_022089	ATP13A2	-1.25509	5.68479e-05	0.000390825	Homo sapiens ATPase type 13A2 (ATP13A2), mRNA [NM_022089]
A_23_P129014	NM_145231	C14orf143	-1.25625	0.000105378	0.000526047	Homo sapiens chromosome 14 open reading frame 143 (C14orf143), mRNA [NM_145231]
A_24_P9090	NM_005463	HNRPDL	-1.25633	1.47968e-05	0.000274292	Homo sapiens heterogeneous nuclear ribonucleoprotein D-like (HNRPDL), transcript variant 1, mRNA [NM_005463]
A_23_P350467	NM_004759	MAPKAPK2	-1.25665	0.00215852	0.00405159	Homo sapiens mitogen-activated protein kinase-activated protein kinase 2 (MAPKAPK2), transcript variant 1, mRNA [NM_004759]
A_24_P8257	BC009036	BC009036	-1.25709	0.00103282	0.00229509	Homo sapiens cDNA clone IMAGE:4155841, partial cds. [BC009036]
A_23_P127642	NM_015313	ARHGEF12	-1.25725	8.59902e-06	0.000267767	Homo sapiens Rho guanine nucleotide exchange factor (GEF) 12 (ARHGEF12), mRNA [NM_015313]
A_24_P461497	ENST00000338852	ENST00000338852	-1.25804	0.000650927	0.00163511	PREDICTED: Homo sapiens similar to actin 3 - fruit fly (Drosophila melanogaster) (fragments) (LOC441836), mRNA [XM_497605]
A_23_P17562	NM_032819	ZNF341	-1.25914	0.0024896	0.00455634	Homo sapiens zinc finger protein 341 (ZNF341), mRNA [NM_032819]
A_24_P178631	AK027667	AK027667	-1.25953	2.56703e-05	0.000307049	Homo sapiens cDNA FLJ14761 fis, clone NT2RP3003302. [AK027667]
A_24_P135483	AK074558	AK074558	-1.25989	0.00118885	0.00255658	Homo sapiens cDNA FLJ90077 fis, clone HEMBA1004454. [AK074558]
A_23_P204087	NM_016817	OAS2	-1.26002	0.00170217	0.00335723	Homo sapiens 2'-5'-oligoadenylate synthetase 2, 69/71kDa (OAS2), transcript variant 1, mRNA [NM_016817]
A_32_P151133	CR601496	CR601496	-1.26076	5.2989e-05	0.000379204	full-length cDNA clone CS0DI062YF05 of Placenta Cot 25-normalized of Homo sapiens (human). [CR601496]
A_23_P354547	ENST00000324076	ENST00000324076	-1.26083	0.000644795	0.00162517	Homo sapiens mRNA for FLJ00217 protein. [AK074144]
A_24_P93887	NM_017592	IXL	-1.26127	3.6268e-05	0.000334626	Homo sapiens intersex-like (Drosophila) (IXL), mRNA [NM_017592]
A_23_P16096	NM_020230	PPAN	-1.26223	0.000582303	0.00151598	Homo sapiens peter pan homolog (Drosophila) (PPAN), mRNA [NM_020230]
A_23_P164081	NM_005964	MYH10	-1.26312	4.18768e-05	0.000349247	Homo sapiens myosin, heavy polypeptide 10, non-muscle (MYH10), mRNA [NM_005964]
A_24_P179071	NM_000086	CLN3	-1.26314	0.000200546	0.00075435	Homo sapiens ceroid-lipofuscinosis, neuronal 3, juvenile (Batten, Spielmeyer-Vogt disease) (CLN3), mRNA [NM_000086]
A_24_P369691	NM_032560	KIAA2010	-1.2641	0.000149069	0.000635842	Homo sapiens KIAA2010 (KIAA2010), transcript variant 1, mRNA [NM_032560]
A_23_P35883	NM_017547	FOXRED1	-1.26521	0.000585078	0.00152091	Homo sapiens FAD-dependent oxidoreductase domain containing 1 (FOXRED1), mRNA [NM_017547]
A_23_P70231	NM_001182	ALDH7A1	-1.26599	7.95962e-06	0.000264483	Homo sapiens aldehyde dehydrogenase 7 family, member A1 (ALDH7A1), mRNA [NM_001182]
A_32_P47616	AW994037	AW994037	-1.26716	0.0023343	0.00432228	AW994037 RC3-BN0036-090200-011-f03 BN0036 Homo sapiens cDNA, mRNA sequence [AW994037]
A_32_P214395	THC2279825	THC2279825	-1.26826	0.00542197	0.0086733	Unknown
A_23_P392126	AK055808	LOC201229	-1.26839	0.000199928	0.000753777	Homo sapiens cDNA FLJ31246 fis, clone KIDNE2005266. [AK055808]
A_23_P140405	NM_005197	CHES1	-1.26844	0.000152276	0.000644705	Homo sapiens checkpoint suppressor 1 (CHES1), mRNA [NM_005197]
A_32_P90709	BC045657	BC045657	-1.26884	0.00117641	0.00253617	Homo sapiens cDNA clone IMAGE:5270591. [BC045657]
A_23_P122852	NM_003078	SMARCD3	-1.26951	6.62013e-06	0.000264089	Homo sapiens SWI/SNF related, matrix associated, actin dependent regulator of chromatin, subfamily d, member 3 (SMARCD3), transcript variant 2, mRNA [NM_003078]
A_23_P377616	AK128423	CIRBP	-1.26997	0.000349776	0.00107263	Homo sapiens cDNA FLJ46566 fis, clone THYMU3040829, moderately similar to Cold-inducible RNA-binding protein. [AK128423]
A_32_P153781	AK123066	AK123066	-1.27037	0.000464847	0.00129294	Homo sapiens cDNA FLJ41071 fis, clone 3NB692003538. [AK123066]
A_24_P114339	CR604908	CR604908	-1.27125	0.000296088	0.000962384	full-length cDNA clone CS0DF020YB09 of Fetal brain of Homo sapiens (human). [CR604908]
A_23_P202435	NM_016824	ADD3	-1.27143	0.000238702	0.000842818	Homo sapiens adducin 3 (gamma) (ADD3), transcript variant 1, mRNA [NM_016824]
A_24_P296457	NM_000294	PHKG2	-1.27145	1.55145e-05	0.000274955	Homo sapiens phosphorylase kinase, gamma 2 (testis) (PHKG2), mRNA [NM_000294]
A_24_P27229	NM_015989	CSAD	-1.27169	0.00203309	0.00386282	Homo sapiens cysteine sulfinic acid decarboxylase (CSAD), mRNA [NM_015989]
A_23_P354894	NM_152603	ZNF567	-1.27189	2.8372e-05	0.000316084	Homo sapiens zinc finger protein 567 (ZNF567), mRNA [NM_152603]
A_23_P109333	NM_004649	C21orf33	-1.2727	2.83353e-05	0.000316084	Homo sapiens chromosome 21 open reading frame 33 (C21orf33), nuclear gene encoding mitochondrial protein, transcript variant 1, mRNA [NM_004649]
A_23_P204850	NM_000321	RB1	-1.27287	8.69842e-06	0.000267767	Homo sapiens retinoblastoma 1 (including osteosarcoma) (RB1), mRNA [NM_000321]
A_24_P307175	NM_052928	SMYD4	-1.27382	2.10763e-05	0.000290118	Homo sapiens SET and MYND domain containing 4 (SMYD4), mRNA [NM_052928]
A_24_P162293	NM_178037	RAB6IP2	-1.27385	0.000290775	0.000950966	Homo sapiens RAB6 interacting protein 2 (RAB6IP2), transcript variant beta, mRNA [NM_178037]
A_24_P200297	NM_172027	ABTB1	-1.27413	0.0013126	0.00275812	Homo sapiens ankyrin repeat and BTB (POZ) domain containing 1 (ABTB1), transcript variant 2, mRNA [NM_172027]
A_24_P10657	NM_020428	SLC44A2	-1.2742	5.01026e-06	0.000264089	Homo sapiens solute carrier family 44, member 2 (SLC44A2), mRNA [NM_020428]
A_32_P150391	ENST00000343845	ENST00000343845	-1.27441	0.00358332	0.00612818	Homo sapiens cDNA clone IMAGE:5415767, with apparent retained intron. [BC028174]
A_23_P33683	NM_016496	2007-03-01	-1.27501	0.000198634	0.000750862	Homo sapiens membrane-associated ring finger (C3HC4) 2 (MARCH2), transcript variant 1, mRNA [NM_016496]
A_23_P29303	NM_015703	CTA-126B4.3	-1.276	3.52116e-06	0.000264089	Homo sapiens CGI-96 protein (CGI-96), mRNA [NM_015703]
A_24_P216964	AK095855	AK095855	-1.27819	6.97281e-06	0.000264089	Homo sapiens cDNA FLJ38536 fis, clone HCHON2001200. [AK095855]
A_24_P876522	AK022110	AK022110	-1.27838	1.78565e-05	0.000282418	Homo sapiens cDNA FLJ12048 fis, clone HEMBB1001990. [AK022110]
A_24_P164731	NM_006858	TMED1	-1.28	1.93683e-05	0.000285016	Homo sapiens transmembrane emp24 protein transport domain containing 1 (TMED1), mRNA [NM_006858]
A_32_P69296	AK130071	AK130071	-1.28131	1.29309e-05	0.000268613	Homo sapiens cDNA FLJ26561 fis, clone LNF03981. [AK130071]
A_24_P944519	NM_006203	PDE4D	-1.28298	0.000637673	0.00161161	Homo sapiens phosphodiesterase 4D, cAMP-specific (phosphodiesterase E3 dunce homolog, Drosophila) (PDE4D), mRNA [NM_006203]
A_24_P135061	NM_183372	NBPF11	-1.28319	3.09196e-05	0.000321582	Homo sapiens neuroblastoma breakpoint family, member 11 (NBPF11), mRNA [NM_183372]
A_24_P411749	NM_198569	GPR126	-1.28394	2.93857e-05	0.00031845	Homo sapiens G protein-coupled receptor 126 (GPR126), transcript variant b1, mRNA [NM_198569]
A_23_P149626	NM_198681	PLEKHG5	-1.28587	0.000269057	0.000903385	Homo sapiens pleckstrin homology domain containing, family G (with RhoGef domain) member 5 (PLEKHG5), transcript variant 2, mRNA [NM_198681]
A_32_P101031	NM_144586	LYPD1	-1.28772	5.75486e-06	0.000264089	Homo sapiens LY6/PLAUR domain containing 1 (LYPD1), mRNA [NM_144586]
A_23_P80739	NM_006225	PLCD1	-1.28788	2.94027e-05	0.000318456	Homo sapiens phospholipase C, delta 1 (PLCD1), mRNA [NM_006225]
A_24_P372625	NM_016422	RNF141	-1.29007	1.19296e-05	0.000268613	Homo sapiens ring finger protein 141 (RNF141), mRNA [NM_016422]
A_32_P191859	NM_020382	SETD8	-1.29081	2.51014e-05	0.000303516	Homo sapiens SET domain containing (lysine methyltransferase) 8 (SETD8), mRNA [NM_020382]
A_23_P137226	NM_004654	USP9Y	-1.29098	0.000527084	0.00141244	Homo sapiens ubiquitin specific peptidase 9, Y-linked (fat facets-like, Drosophila) (USP9Y), mRNA [NM_004654]
A_23_P202823	NM_005231	CTTN	-1.29164	2.84319e-05	0.00031641	Homo sapiens cortactin (CTTN), transcript variant 1, mRNA [NM_005231]
A_24_P941831	BX538000	ALS2CR4	-1.29182	8.40924e-06	0.000267641	Homo sapiens mRNA; cDNA DKFZp313L091 (from clone DKFZp313L091). [BX538000]
A_23_P213247	NM_033535	FBXL5	-1.29186	3.62544e-06	0.000264089	Homo sapiens F-box and leucine-rich repeat protein 5 (FBXL5), transcript variant 2, mRNA [NM_033535]
A_32_P162076	CR749652	CR749652	-1.29244	2.5904e-05	0.000307309	Homo sapiens mRNA; cDNA DKFZp686I07120 (from clone DKFZp686I07120). [CR749652]
A_23_P99285	NM_006143	GPR19	-1.29268	0.000229981	0.000822851	Homo sapiens G protein-coupled receptor 19 (GPR19), mRNA [NM_006143]
A_23_P91615	ENST00000331019	ENST00000331019	-1.29599	3.06391e-05	0.000321077	Unknown
A_23_P67913	NM_013335	GMPPA	-1.29658	6.79185e-06	0.000264089	Homo sapiens GDP-mannose pyrophosphorylase A (GMPPA), transcript variant 1, mRNA [NM_013335]
A_23_P153070	NM_017679	BCAS3	-1.29833	0.00201854	0.00384152	Homo sapiens breast carcinoma amplified sequence 3 (BCAS3), mRNA [NM_017679]
A_23_P3302	NM_018365	MNS1	-1.2986	7.33701e-06	0.000264483	Homo sapiens meiosis-specific nuclear structural 1 (MNS1), mRNA [NM_018365]
A_24_P345081	NM_032264	NBPF3	-1.29869	8.90743e-06	0.000267926	Homo sapiens neuroblastoma breakpoint family, member 3 (NBPF3), mRNA [NM_032264]
A_32_P72351	AK026140	AK026140	-1.29901	0.000593151	0.00153496	Homo sapiens cDNA: FLJ22487 fis, clone HRC10931. [AK026140]
A_23_P36689	NM_006992	LRRC23	-1.29917	0.000188194	0.000728495	Homo sapiens leucine rich repeat containing 23 (LRRC23), transcript variant 2, mRNA [NM_006992]
A_23_P64954	NM_003481	USP5	-1.30023	6.25475e-06	0.000264089	Homo sapiens ubiquitin specific peptidase 5 (isopeptidase T) (USP5), mRNA [NM_003481]
A_24_P506726	AK022936	CNIH	-1.3004	3.52965e-06	0.000264089	Homo sapiens cDNA FLJ12874 fis, clone NT2RP2003769. [AK022936]
A_24_P252020	NM_033549	TRIM41	-1.30048	3.48206e-05	0.000332118	Homo sapiens tripartite motif-containing 41 (TRIM41), transcript variant 1, mRNA [NM_033549]
A_23_P28090	NM_003765	STX10	-1.30093	3.68894e-05	0.000335987	Homo sapiens syntaxin 10 (STX10), mRNA [NM_003765]
A_32_P507710	NM_199345	LOC375133	-1.30127	0.0001046	0.000524037	Homo sapiens similar to phosphatidylinositol 4-kinase alpha (LOC375133), mRNA [NM_199345]
A_23_P9932	NM_145341	PDCD4	-1.30148	0.000353279	0.00108001	Homo sapiens programmed cell death 4 (neoplastic transformation inhibitor) (PDCD4), transcript variant 2, mRNA [NM_145341]
A_23_P17430	NM_017495	RNPC1	-1.30395	1.47785e-05	0.000274292	Homo sapiens RNA-binding region (RNP1, RRM) containing 1 (RNPC1), transcript variant 1, mRNA [NM_017495]
A_23_P120710	NM_003316	TTC3	-1.30452	1.12447e-05	0.000268613	Homo sapiens tetratricopeptide repeat domain 3 (TTC3), transcript variant 1, mRNA [NM_003316]
A_24_P104649	NM_001037984	MGC15523	-1.30533	2.09424e-05	0.000290117	Homo sapiens hypothetical protein MGC15523 (MGC15523), transcript variant 1, mRNA [NM_001037984]
A_23_P149724	NM_022731	NUCKS1	-1.30607	4.84957e-05	0.000366172	Homo sapiens nuclear casein kinase and cyclin-dependent kinase substrate 1 (NUCKS1), mRNA [NM_022731]
A_23_P501996	NM_199203	Kua-UEV	-1.30662	3.99076e-06	0.000264089	Homo sapiens ubiquitin-conjugating enzyme E2 variant 1 (Kua-UEV), transcript variant 1, mRNA [NM_199203]
A_32_P77977	THC2334562	THC2334562	-1.30821	7.63007e-05	0.000452339	Unknown
A_24_P322709	NM_003098	SNTA1	-1.31139	8.73552e-06	0.000267767	Homo sapiens syntrophin, alpha 1 (dystrophin-associated protein A1, 59kDa, acidic component) (SNTA1), mRNA [NM_003098]
A_24_P416728	NM_198970	AES	-1.3115	0.000682005	0.00169144	Homo sapiens amino-terminal enhancer of split (AES), transcript variant 3, mRNA [NM_198970]
A_24_P89038	NM_138699	LOC93622	-1.31222	0.00450955	0.00742578	Homo sapiens hypothetical protein BC006130 (LOC93622), mRNA [NM_138699]
A_23_P83579	NM_014862	ARNT2	-1.31333	0.000122582	0.000569405	Homo sapiens aryl-hydrocarbon receptor nuclear translocator 2 (ARNT2), mRNA [NM_014862]
A_23_P14157	NM_198968	DZIP1	-1.31381	2.74407e-05	0.000312007	Homo sapiens DAZ interacting protein 1 (DZIP1), transcript variant 2, mRNA [NM_198968]
A_24_P128187	BC034499	LOC148203	-1.31587	0.000751683	0.00181505	Homo sapiens hypothetical protein LOC148203, mRNA (cDNA clone MGC:26923 IMAGE:4838161), complete cds. [BC034499]
A_23_P152838	NM_002985	CCL5	-1.31589	4.90736e-05	0.000367714	Homo sapiens chemokine (C-C motif) ligand 5 (CCL5), mRNA [NM_002985]
A_24_P337657	NM_003131	SRF	-1.31791	8.15568e-06	0.000264483	Homo sapiens serum response factor (c-fos serum response element-binding transcription factor) (SRF), mRNA [NM_003131]
A_32_P105976	AK091337	AK091337	-1.31838	0.000128975	0.000585143	Homo sapiens cDNA FLJ34018 fis, clone FCBBF2002801. [AK091337]
A_23_P211965	NM_001690	ATP6V1A	-1.31869	0.000445541	0.00125717	Homo sapiens ATPase, H+ transporting, lysosomal 70kDa, V1 subunit A (ATP6V1A), mRNA [NM_001690]
A_23_P209146	NM_003430	ZNF91	-1.31873	0.000367593	0.00110836	Homo sapiens zinc finger protein 91 (HPF7, HTF10) (ZNF91), mRNA [NM_003430]
[truncated: 1,084 more rows]
